# Supplementary material for: Proteome Profiling of Paulownia Seedlings Infected with Phytoplasma
Source: Front Plant Sci. 2017 Mar 10;8:342. doi: 10.3389/fpls.2017.00342 (PMC5344924; doi:10.3389/fpls.2017.00342)
Supplement: Supplementary file 2 [file Table2.XLSX]

## Sheet: Table  X Identification of all 
Table S2 Identification of all protein
Hits	Accession	Desription	Mass	Score	Cov*	SameSets	Spectrum	Unique Spectrum	Peptide	Unique Peptide	NCBInr Identity	NCBInr E_Value	NCBInr Accession	NCBInr Description	Uniprot_Swissprot Identity	Uniprot_Swissprot E_Value	Uniprot_Swissprot Accession	Uniprot_Swissprot Description	Uniprot_Tremble Identity	Uniprot_Tremble E_Value	Uniprot_Tremble Accession	Uniprot_Tremble Description	Protein_or_Domain	COG Identity	COG E-Value	COG_ID	COG Function-Description	COG Code	COG Functional-Categories	KEGG(ko_id|rank|evalue|score|identity|ko_definition)	GO Biological_Process	GO Molecular_Function	GO Cellular_Component
1	CL7710.Contig1_All	103 495 profilin-like protein [Solanum tuberosum] >CL7710.Contig2_All 101 493 profilin-like protein [Solanum tuberosum]	16681	-|625	-|22.1	-|-	-|25	-|3	-|2	-|1	85.5	2e-54	gi|77416979|gb|ABA81885.1|	profilin-like [Solanum tuberosum]	84.73	2e-54	sp|Q941H7|PROF_LITCN	Profilin OS=Litchi chinensis PE=1 SV=1	87.74	4e-39	A5H0M3	A5H0M3_NICBE Profilin (Fragment) OS=Nicotiana benthamiana PE=2 SV=1	-	-	-	-	-	-	-	K05759|1|4e-55|210|rcu:RCOM_1048920|profilin	GO:0030036//actin cytoskeleton organization	GO:0003779//actin binding	GO:0005737//cytoplasm;GO:0015629//actin cytoskeleton
2	CL2949.Contig2_All	233 1462 minus strand RecName: Full=Glutamate dehydrogenase A; Short=GDH A >gi|2196878|emb|CAA69600.1| NADH glutamate dehydrogenase [Nicotiana plumbaginifolia] >gi|8648954|emb|CAB94836.1| NADH glutamate dehydrogenase [Nicotiana plumbaginifolia]	52538	33|79	2.9|7.8	1|1	1|4	1|4	1|2	1|2	94.83	1e-26	gi|75755916|gb|ABA27015.1|	TO56-1 [Taraxacum officinale]	90.73	0	sp|O04937|DHEA_NICPL	Glutamate dehydrogenase A OS=Nicotiana plumbaginifolia GN=GDHA PE=2 SV=1	91.98	4e-113	Q94F14	Q94F14_ARATH Glutamate dehydrogenase 2 OS=Arabidopsis thaliana GN=T2I1_150 PE=2 SV=1	TM1015	385	5e-107	COG0334	Glutamate dehydrogenase/leucine dehydrogenase	E	Amino acid transport and metabolism ;	K00261|1|0.0|778|pop:POPTR_828764|glutamate dehydrogenase (NAD(P)+) [EC:1.4.1.3]	GO:0006598//polyamine catabolic process;GO:0055114//oxidation-reduction process;GO:0009651//response to salt stress;GO:0009698//phenylpropanoid metabolic process;GO:0042398//cellular modified amino acid biosynthetic process;GO:0006944//cellular membrane fusion;GO:0048193//Golgi vesicle transport;GO:0046482//para-aminobenzoic acid metabolic process;GO:0046686//response to cadmium ion	GO:0005507//copper ion binding;GO:0008270//zinc ion binding;GO:0050897//cobalt ion binding;GO:0004353//glutamate dehydrogenase [NAD(P)+] activity;GO:0005524//ATP binding;GO:0004352//glutamate dehydrogenase (NAD+) activity	GO:0005739//mitochondrion;GO:0005774//vacuolar membrane;GO:0005794//Golgi apparatus;GO:0005886//plasma membrane
3	CL4129.Contig2_All	53 901 Protein PPLZ12, putative [Ricinus communis] >gi|223540628|gb|EEF42191.1| Protein PPLZ12, putative [Ricinus communis]	37141	136|108	5.7|14.8	2|2	3|5	3|5	1|3	1|3	91.18	1e-48	gi|23345044|gb|AAN17463.1|	hypersensitive-induced reaction protein 2 [Hordeum vulgare subsp. vulgare]	85.87	2e-142	sp|Q9FM19|HIR1_ARATH	Hypersensitive-induced response protein 1 OS=Arabidopsis thaliana GN=HIR1 PE=1 SV=1	88.81	3e-62	A1XP67	A1XP67_9CARY Salinity-induced protein (Fragment) OS=Alternanthera philoxeroides GN=SI1 PE=2 SV=1	SP2156	238	1e-62	COG0330	Membrane protease subunits, stomatin/prohibitin homologs	O	Posttranslational modification, protein turnover, chaperones ;	-	-	-	GO:0005773//vacuole;GO:0009507//chloroplast;GO:0005886//plasma membrane
4	Unigene27666_All	3 233 unnamed protein product [Vitis vinifera]	11323	22|-	18.2|-	-|-	1|-	1|-	1|-	1|-	63.01	1e-19	gi|460367609|ref|XP_004229665.1|	PREDICTED: subtilisin-like protease-like [Solanum lycopersicum]	39.44	1e-06	sp|Q39547|CUCM1_CUCME	Cucumisin OS=Cucumis melo PE=1 SV=1	62.5	2e-18	Q9ZS44	Q9ZS44_SOLLC SBT4B protein OS=Solanum lycopersicum GN=sbt4b PE=4 SV=1	-	-	-	-	-	-	-	-	GO:0006508//proteolysis	GO:0008236//serine-type peptidase activity	-
5	CL1474.Contig11_All	163 1113 PREDICTED: isoaspartyl peptidase/L-asparaginase 1 [Vitis vinifera] >gi|297734101|emb|CBI15348.3| unnamed protein product [Vitis vinifera] >Unigene20759_All 992 1942 PREDICTED: isoaspartyl peptidase/L-asparaginase 1 [Vitis vinifera] >g	37975	43|-	6.3|-	1|-	2|-	2|-	2|-	2|-	83.96	2e-138	gi|225455706|ref|XP_002266571.1|	PREDICTED: isoaspartyl peptidase/L-asparaginase 1 [Vitis vinifera] >gi|297734101|emb|CBI15348.3| unnamed protein product [Vitis vinifera]	76.66	2e-127	sp|P50287|ASPGA_ARATH	Isoaspartyl peptidase/L-asparaginase 1 OS=Arabidopsis thaliana GN=At5g08100 PE=1 SV=2	83.96	2e-137	D7SIN7	D7SIN7_VITVI Putative uncharacterized protein OS=Vitis vinifera GN=VIT_17s0000g04910 PE=4 SV=1	STM0847	249	3e-66	COG1446	Asparaginase	E	Amino acid transport and metabolism ;	K13051|1|2e-139|493|vvi:100250923|beta-aspartyl-peptidase (threonine type) [EC:3.4.19.5]	GO:0033345//asparagine catabolic process via L-aspartate;GO:0006516//glycoprotein catabolic process;GO:0051604//protein maturation	GO:0004067//asparaginase activity	GO:0005829//cytosol
6	CL3223.Contig4_All	1438 5748 minus strand PREDICTED: enhancer of mRNA-decapping protein 4-like [Vitis vinifera] >CL3223.Contig7_All 1289 5599 minus strand PREDICTED: enhancer of mRNA-decapping protein 4-like [Vitis vinifera]	178471	42|-	1.1|-	4|-	1|-	1|-	1|-	1|-	79.02	4e-49	gi|296088974|emb|CBI38536.3|	unnamed protein product [Vitis vinifera]	58.55	0	sp|Q9LTT8|VCS_ARATH	Enhancer of mRNA-decapping protein 4 OS=Arabidopsis thaliana GN=VCS PE=1 SV=1	79.02	5e-48	D7U722	D7U722_VITVI Putative uncharacterized protein (Fragment) OS=Vitis vinifera GN=VIT_00s2472g00010 PE=4 SV=1	-	-	-	-	-	-	-	K12616|1|0.0|1738|vvi:100259985|enhancer of mRNA-decapping protein 4	GO:0006402//mRNA catabolic process	-	GO:0044444//cytoplasmic part;GO:0043229//intracellular organelle
7	CL12123.Contig1_All	202 1161 carbonic anhydrase, partial [Solanum tuberosum]	41844	530|830	28.8|23.1	-|-	21|24	21|24	7|6	7|6	87.36	5e-38	gi|295798041|emb|CBL86547.1|	carbonic anhydrase [Olea europaea]	75.62	4e-124	sp|P27140|CAHC_ARATH	Carbonic anhydrase, chloroplastic OS=Arabidopsis thaliana GN=CA1 PE=1 SV=2	87.36	5e-37	D6CIA5	D6CIA5_OLEEU Carbonic anhydrase (Fragment) OS=Olea europaea GN=ca PE=2 SV=1	SMc04083	134	2e-31	COG0288	Carbonic anhydrase	P	Inorganic ion transport and metabolism ;	K01673|1|2e-141|499|vvi:100249137|carbonic anhydrase [EC:4.2.1.1]	GO:0042742//defense response to bacterium;GO:0009409//response to cold;GO:0010119//regulation of stomatal movement;GO:0010037//response to carbon dioxide;GO:0009817//defense response to fungus, incompatible interaction;GO:0015976//carbon utilization	GO:0004089//carbonate dehydratase activity;GO:0008270//zinc ion binding	GO:0005829//cytosol;GO:0009941//chloroplast envelope;GO:0009535//chloroplast thylakoid membrane;GO:0009570//chloroplast stroma;GO:0010319//stromule;GO:0048046//apoplast
8	Unigene29040_All	340 4230 minus strand unnamed protein product [Vitis vinifera]	175296	74|169	4.4|4.7	-|-	5|7	5|7	5|5	5|5	85.11	2e-15	gi|302143854|emb|CBI22715.3|	unnamed protein product [Vitis vinifera]	38.87	0	sp|P29144|TPP2_HUMAN	Tripeptidyl-peptidase 2 OS=Homo sapiens GN=TPP2 PE=1 SV=4	85.11	2e-14	E0CV15	E0CV15_VITVI Putative uncharacterized protein OS=Vitis vinifera GN=VIT_16s0050g00510 PE=4 SV=1	SPAP8A3.12c	630	7e-180	COG1404	Subtilisin-like serine proteases	O	Posttranslational modification, protein turnover, chaperones ;	K01280|1|0.0|2156|vvi:100248019|tripeptidyl-peptidase II [EC:3.4.14.10]	GO:0006508//proteolysis;GO:0009630//gravitropism	GO:0008240//tripeptidyl-peptidase activity;GO:0004252//serine-type endopeptidase activity	GO:0022626//cytosolic ribosome;GO:0005886//plasma membrane;GO:0005774//vacuolar membrane;GO:0009507//chloroplast;GO:0005739//mitochondrion
9	CL7508.Contig1_All	156 1487 minus strand 26S proteasome subunit 4-like [Solanum tuberosum]	62461	54|51	7.4|9.2	1|1	2|3	2|3	2|3	2|3	98.65	0	gi|460393572|ref|XP_004242383.1|	PREDICTED: 26S proteasome regulatory subunit 4 homolog A-like [Solanum lycopersicum]	95.51	0	sp|Q9SZD4|PRS4A_ARATH	26S proteasome regulatory subunit 4 homolog A OS=Arabidopsis thaliana GN=RPT2A PE=2 SV=1	97.76	0	E9RGY2	E9RGY2_9FABA Regulatory particle triple-A ATPase 2 OS=Sophora flavescens GN=RPT2 PE=2 SV=1	SPBC4.07c	619	2e-177	COG1222	ATP-dependent 26S proteasome regulatory subunit	O	Posttranslational modification, protein turnover, chaperones ;	K03062|1|0.0|820|vvi:100244194|26S proteasome regulatory subunit T2	GO:0051788//response to misfolded protein;GO:0009853//photorespiration;GO:0006094//gluconeogenesis;GO:0006635//fatty acid beta-oxidation;GO:0035266//meristem growth;GO:0043161//proteasomal ubiquitin-dependent protein catabolic process;GO:0010078//maintenance of root meristem identity;GO:0009651//response to salt stress;GO:0009407//toxin catabolic process;GO:0090351//seedling development;GO:004882…	GO:0008568//microtubule-severing ATPase activity;GO:0008233//peptidase activity;GO:0005524//ATP binding	GO:0005829//cytosol;GO:0008540//proteasome regulatory particle, base subcomplex;GO:0005886//plasma membrane;GO:0005634//nucleus
10	CL6083.Contig1_All	190 1731 predicted protein [Populus trichocarpa] >gi|222853889|gb|EEE91436.1| predicted protein [Populus trichocarpa]	68823	83|33	6.8|2.1	1|1	3|1	3|1	3|1	3|1	88.84	0	gi|224137404|ref|XP_002322549.1|	predicted protein [Populus trichocarpa] >gi|222867179|gb|EEF04310.1| predicted protein [Populus trichocarpa]	82.6	0	sp|Q84P52|GATP3_SOLLC	Gamma aminobutyrate transaminase 3, chloroplastic OS=Solanum lycopersicum GN=GABA-TP3 PE=1 SV=1	88.84	0	B9IHB9	B9IHB9_POPTR Predicted protein OS=Populus trichocarpa GN=POPTRDRAFT_835348 PE=3 SV=1	SMb20379	496	4e-140	COG0161	Adenosylmethionine-8-amino-7-oxononanoate aminotransferase	H	Coenzyme transport and metabolism ;	K00818|1|3e-45|181|vcn:VOLCADRAFT_127260|acetylornithine aminotransferase [EC:2.6.1.11]	GO:0006979//response to oxidative stress;GO:0009450//gamma-aminobutyric acid catabolic process;GO:0006540//glutamate decarboxylation to succinate;GO:0009865//pollen tube adhesion;GO:0010154//fruit development;GO:0019484//beta-alanine catabolic process;GO:0010183//pollen tube guidance;GO:0046686//response to cadmium ion;GO:0010033//response to organic substance	GO:0008270//zinc ion binding;GO:0050897//cobalt ion binding;GO:0003992//N2-acetyl-L-ornithine:2-oxoglutarate 5-aminotransferase activity;GO:0034387//4-aminobutyrate:pyruvate transaminase activity;GO:0030170//pyridoxal phosphate binding	GO:0005739//mitochondrion;GO:0009507//chloroplast;GO:0005886//plasma membrane
11	CL1137.Contig3_All	446 3736 hypothetical protein VITISV_043723 [Vitis vinifera]	138398	103|197	1.5|4.3	2|1	2|6	2|6	1|3	1|3	70.73	9e-09	gi|147852292|emb|CAN80127.1|	hypothetical protein VITISV_041591 [Vitis vinifera]	48.53	1e-08	sp|Q9HGL2|YHLA_SCHPO	Uncharacterized calcium-binding protein C800.10c OS=Schizosaccharomyces pombe (strain 972 / ATCC 24843) GN=SPBC800.10c PE=4 SV=1	70.73	1e-07	A5AJ54	A5AJ54_VITVI Putative uncharacterized protein OS=Vitis vinifera GN=VITISV_041591 PE=4 SV=1	-	-	-	-	-	-	-	-	GO:0051640//organelle localization	-	GO:0005737//cytoplasm
12	CL4584.Contig2_All	140 700 minus strand unnamed protein product [Vitis vinifera]	22801	38|24	4.3|4.3	-|-	2|1	2|1	1|1	1|1	86.05	2e-15	gi|293335427|ref|NP_001168700.1|	uncharacterized protein LOC100382492 precursor [Zea mays]	-	-	-	-	86.05	2e-14	C0P8C2	C0P8C2_MAIZE Putative uncharacterized protein OS=Zea mays PE=2 SV=1	XF1738	70.9	1e-12	COG3202	ATP/ADP translocase	C	Energy production and conversion ;	-	-	-	GO:0005886//plasma membrane;GO:0009507//chloroplast
13	CL752.Contig7_All	138 980 minus strand esterase d, s-formylglutathione hydrolase [Populus trichocarpa] >gi|222853989|gb|EEE91536.1| esterase d, s-formylglutathione hydrolase [Populus trichocarpa]	38089	17|-	3.6|-	1|-	1|-	1|-	1|-	1|-	85.77	5e-144	gi|460381707|ref|XP_004236585.1|	PREDICTED: S-formylglutathione hydrolase-like [Solanum lycopersicum]	79.21	2e-132	sp|Q8LAS8|SFGH_ARATH	S-formylglutathione hydrolase OS=Arabidopsis thaliana GN=SFGH PE=1 SV=2	84.34	4e-133	A9PFP5	A9PFP5_POPTR Esterase d, s-formylglutathione hydrolase OS=Populus trichocarpa GN=POPTRDRAFT_652670 PE=2 SV=1	PA3628	329	4e-90	COG0627	Predicted esterase	R	General function prediction only ;	K01070|1|3e-141|499|vvi:100253701|S-formylglutathione hydrolase [EC:3.1.2.12]	GO:0046686//response to cadmium ion	GO:0018738//S-formylglutathione hydrolase activity;GO:0004091//carboxylesterase activity	GO:0016023//cytoplasmic membrane-bounded vesicle;GO:0048046//apoplast
14	CL1877.Contig1_All	160 666 uncharacterized protein LOC100306136 [Glycine max]	25222	64|-	5.9|-	-|-	2|-	2|-	1|-	1|-	80.59	8e-77	gi|380862970|gb|AFF18778.1|	glutathione peroxidase [Dimocarpus longan]	74.68	1e-67	sp|Q9LYB4|GPX5_ARATH	Probable glutathione peroxidase 5 OS=Arabidopsis thaliana GN=GPX5 PE=1 SV=1	80	8e-73	I1N9F3	I1N9F3_SOYBN Uncharacterized protein OS=Glycine max GN=Gma.47633 PE=4 SV=1	SPy0605	175	3e-44	COG0386	Glutathione peroxidase	O	Posttranslational modification, protein turnover, chaperones ;	K00432|1|2e-78|289|gmx:100306136|glutathione peroxidase [EC:1.11.1.9]	GO:0006979//response to oxidative stress;GO:0055114//oxidation-reduction process;GO:0009860//pollen tube growth;GO:0009688//abscisic acid biosynthetic process;GO:0009407//toxin catabolic process;GO:0009827//plant-type cell wall modification;GO:0009793//embryo development ending in seed dormancy	GO:0004602//glutathione peroxidase activity	GO:0005829//cytosol;GO:0005739//mitochondrion;GO:0005886//plasma membrane
15	CL2779.Contig2_All	72 425 minus strand unknown [Lotus japonicus] >gi|388515013|gb|AFK45568.1| unknown [Lotus japonicus] >CL2779.Contig3_All 83 436 minus strand unknown [Lotus japonicus] >gi|388515013|gb|AFK45568.1| unknown [Lotus japonicus]	18723	18|43	6.8|20.3	2|2	1|2	1|2	1|2	1|2	98.95	4e-48	gi|313586463|gb|ADR71242.1|	60S ribosomal protein L34B [Hevea brasiliensis]	96.84	1e-47	sp|P40590|RL34_PEA	60S ribosomal protein L34 OS=Pisum sativum GN=RPL34 PE=2 SV=1	98.65	8e-34	Q3LVE8	Q3LVE8_TAROF TO121-23 (Fragment) OS=Taraxacum officinale GN=To121-23 PE=2 SV=1	SPAC23A1.08c	120	7e-28	COG2174	Ribosomal protein L34E	J	Translation, ribosomal structure and biogenesis ;	K02915|1|3e-49|190|rcu:RCOM_0836350|large subunit ribosomal protein L34e	GO:0006412//translation	GO:0003735//structural constituent of ribosome	GO:0005730//nucleolus;GO:0005886//plasma membrane;GO:0022625//cytosolic large ribosomal subunit;GO:0009507//chloroplast
16	CL7090.Contig1_All	85 1236 conserved hypothetical protein [Ricinus communis] >gi|223543037|gb|EEF44572.1| conserved hypothetical protein [Ricinus communis]	46763	27|45	4.2|5.7	-|1	2|2	2|2	2|2	2|2	89.25	3e-110	gi|297736326|emb|CBI24964.3|	unnamed protein product [Vitis vinifera]	-	-	-	-	87.5	1e-140	B9RVJ6	B9RVJ6_RICCO Putative uncharacterized protein OS=Ricinus communis GN=RCOM_0963530 PE=4 SV=1	-	-	-	-	-	-	-	K07562|1|3e-98|356|sbi:SORBI_03g046345|nonsense-mediated mRNA decay protein 3!K14945|2|2e-21|101|rcu:RCOM_0126290|protein quaking	-	-	GO:0005739//mitochondrion;GO:0009706//chloroplast inner membrane
17	CL3908.Contig1_All	145 615 uncharacterized protein LOC100499968 [Glycine max]	22336	214|137	14.0|14.0	1|1	4|3	4|3	1|1	1|1	84.95	2e-42	gi|255557833|ref|XP_002519946.1|	conserved hypothetical protein [Ricinus communis] >gi|223540992|gb|EEF42550.1| conserved hypothetical protein [Ricinus communis]	-	-	-	-	84.95	2e-41	B9S1T1	B9S1T1_RICCO Putative uncharacterized protein OS=Ricinus communis GN=RCOM_0867910 PE=4 SV=1	asr1714	97.8	7e-21	COG3450	Predicted enzyme of the cupin superfamily	R	General function prediction only ;	K06995|1|4e-47|184|gmx:100499968|	GO:0019252//starch biosynthetic process;GO:0000023//maltose metabolic process;GO:0019288//isopentenyl diphosphate biosynthetic process, mevalonate-independent pathway	-	GO:0009507//chloroplast;GO:0005634//nucleus
18	Unigene8642_All	155 1540 minus strand aspartate aminotransferase-like [Solanum tuberosum]	60498	235|156	21.2|10.8	-|-	13|7	13|7	8|4	8|4	88.24	2e-114	gi|38453854|dbj|BAD02268.1|	aspartate aminotransferase [Nicotiana tabacum]	83.45	0	sp|P46248|AAT5_ARATH	Aspartate aminotransferase, chloroplastic OS=Arabidopsis thaliana GN=ASP5 PE=1 SV=2	88.24	2e-113	Q75U98	Q75U98_TOBAC Aspartate aminotransferase (Fragment) OS=Nicotiana tabacum PE=2 SV=1	SPBC725.01	389	8e-108	COG1448	Aspartate/tyrosine/aromatic aminotransferase	E	Amino acid transport and metabolism ;	K00811|1|0.0|802|vvi:100242364|aspartate aminotransferase, chloroplastic [EC:2.6.1.1]	GO:0009693//ethylene biosynthetic process;GO:0009409//response to cold;GO:0006520//cellular amino acid metabolic process;GO:0046686//response to cadmium ion	GO:0004069//L-aspartate:2-oxoglutarate aminotransferase activity;GO:0080130//L-phenylalanine:2-oxoglutarate aminotransferase activity;GO:0033853//aspartate-prephenate aminotransferase activity;GO:0033854//glutamate-prephenate aminotransferase activity;GO:0030170//pyridoxal phosphate binding	GO:0005829//cytosol;GO:0009941//chloroplast envelope;GO:0009570//chloroplast stroma;GO:0010319//stromule;GO:0048046//apoplast
19	CL13295.Contig1_All	226 1848 minus strand zeta-carotene desaturase [Citrus unshiu]	71022	40|-	2.2|-	3|-	1|-	1|-	1|-	1|-	96.4	1e-57	gi|94481230|dbj|BAE94032.1|	ze-ta-carotene desaturase [Diospyros kaki]	86.98	0	sp|Q9FV46|ZDS_TARER	Zeta-carotene desaturase, chloroplastic/chromoplastic OS=Tagetes erecta PE=2 SV=1	92.15	1e-101	Q766E3	Q766E3_CITLI Zeta-carotene desaturase (Fragment) OS=Citrus limon GN=CitZDS PE=2 SV=1	slr0940	656	0	COG3349	Uncharacterized conserved protein	S	Function unknown ;	K00514|1|0.0|982|pop:POPTR_806861|zeta-carotene desaturase [EC:1.3.5.6]	GO:0052889//9,9'-di-cis-zeta-carotene desaturation to 7,9,7',9'-tetra-cis-lycopene;GO:0016117//carotenoid biosynthetic process;GO:0016120//carotene biosynthetic process;GO:0055114//oxidation-reduction process	GO:0016788//hydrolase activity, acting on ester bonds;GO:0052886//9,9'-dicis-carotene:quinone oxidoreductase activity;GO:0052887//7,9,9'-tricis-neurosporene:quinone oxidoreductase activity;GO:0016719//carotene 7,8-desaturase activity	GO:0009941//chloroplast envelope;GO:0009509//chromoplast
20	CL4318.Contig2_All	296 1318 UDP-glucose 4-epimerase [Solanum tuberosum]	45136	165|209	16.7|14.4	-|-	11|9	11|9	5|4	5|4	89.52	3e-132	gi|148613129|gb|ABQ96189.1|	UDP-glucose 4-epimerase [Catharanthus roseus]	85.59	6e-177	sp|O65781|GALE2_CYATE	UDP-glucose 4-epimerase GEPI48 OS=Cyamopsis tetragonoloba PE=2 SV=1	89.52	3e-131	A5YKE8	A5YKE8_CATRO UDP-glucose 4-epimerase (Fragment) OS=Catharanthus roseus PE=2 SV=1	BS_galE	436	3e-122	COG1087	UDP-glucose 4-epimerase	M	Cell wall/membrane/envelope biogenesis ;	K01784|1|1e-178|623|vvi:100251292|UDP-glucose 4-epimerase [EC:5.1.3.2]	GO:0006012//galactose metabolic process;GO:0010053//root epidermal cell differentiation;GO:0042546//cell wall biogenesis;GO:0009969//xyloglucan biosynthetic process;GO:0006950//response to stress	GO:0046983//protein dimerization activity;GO:0000166//nucleotide binding;GO:0003978//UDP-glucose 4-epimerase activity;GO:0050662//coenzyme binding	GO:0005829//cytosol;GO:0005795//Golgi stack
21	CL5011.Contig1_All	1572 1937 PREDICTED: monocopper oxidase-like protein SKU5-like [Glycine max] >CL5011.Contig2_All 1645 2010 minus strand PREDICTED: monocopper oxidase-like protein SKU5-like [Glycine max]	15472	53|50	13.1|13.1	2|2	1|2	1|2	1|1	1|1	84.17	8e-58	gi|224125148|ref|XP_002329905.1|	predicted protein [Populus trichocarpa] >gi|222871142|gb|EEF08273.1| predicted protein [Populus trichocarpa]	83.18	1e-49	sp|Q9SU40|SKU5_ARATH	Monocopper oxidase-like protein SKU5 OS=Arabidopsis thaliana GN=SKU5 PE=1 SV=1	84.17	1e-56	B9N3P9	B9N3P9_POPTR Predicted protein OS=Populus trichocarpa GN=POPTRDRAFT_827894 PE=4 SV=1	-	-	-	-	-	-	-	K00423|1|4e-21|97.4|ath:AT1G55570|L-ascorbate oxidase [EC:1.10.3.3]	GO:0009825//multidimensional cell growth;GO:0055114//oxidation-reduction process;GO:0048767//root hair elongation;GO:0030243//cellulose metabolic process;GO:0000271//polysaccharide biosynthetic process;GO:0009932//cell tip growth;GO:0071555//cell wall organization;GO:0043481//anthocyanin accumulation in tissues in response to UV light;GO:0010817//regulation of hormone levels	GO:0005507//copper ion binding;GO:0008447//L-ascorbate oxidase activity	GO:0005829//cytosol;GO:0009506//plasmodesma;GO:0009505//plant-type cell wall;GO:0005774//vacuolar membrane;GO:0016023//cytoplasmic membrane-bounded vesicle;GO:0046658//anchored to plasma membrane;GO:0048046//apoplast
22	Unigene8748_All	188 718 minus strand dirigent-like protein [Solanum tuberosum]	23159	34|-	6.8|-	-|-	1|-	1|-	1|-	1|-	75.38	3e-52	gi|255580066|ref|XP_002530866.1|	Disease resistance response protein, putative [Ricinus communis] >gi|223529555|gb|EEF31506.1| Disease resistance response protein, putative [Ricinus communis]	32.7	5e-14	sp|P13240|DR206_PEA	Disease resistance response protein 206 OS=Pisum sativum GN=PI206 PE=2 SV=2	75.38	3e-51	B9SXZ7	B9SXZ7_RICCO Disease resistance response protein, putative (Fragment) OS=Ricinus communis GN=RCOM_1455020 PE=4 SV=1	-	-	-	-	-	-	-	-	-	-
23	CL9523.Contig3_All	62 472 PREDICTED: probable prefoldin subunit 5 [Vitis vinifera] >gi|147795534|emb|CAN63324.1| hypothetical protein VITISV_018866 [Vitis vinifera]	19534	-|15	-|9.5	-|-	-|1	-|1	-|1	-|1	88.64	3e-39	gi|154254839|gb|ABS72002.1|	putative c-myc binding protein [Olea europaea]	78.1	1e-57	sp|P57742|PFD5_ARATH	Probable prefoldin subunit 5 OS=Arabidopsis thaliana GN=At5g23290 PE=1 SV=1	88.64	4e-38	B2BGR2	B2BGR2_OLEEU Putative c-myc binding protein OS=Olea europaea PE=4 SV=1	YML094w	71.6	3e-13	COG1730	Predicted prefoldin, molecular chaperone implicated in de novo protein folding	O	Posttranslational modification, protein turnover, chaperones ;	K04797|1|9e-64|239|vvi:100243012|prefoldin alpha subunit	GO:0006457//protein folding	GO:0051082//unfolded protein binding	GO:0016272//prefoldin complex
24	Unigene1804_All	219 1346 minus strand malonyl-CoA:ACP transacylase [Perilla frutescens]	48112	39|32	2.4|12.2	-|-	3|3	3|3	1|3	1|3	92.02	0	gi|12003283|gb|AAG43518.1|AF210698_1	malonyl-CoA:ACP transacylase [Perilla frutescens]	40.33	3e-53	sp|Q8IVS2|FABD_HUMAN	Malonyl-CoA-acyl carrier protein transacylase, mitochondrial OS=Homo sapiens GN=MCAT PE=1 SV=2	92.02	0	Q9FR04	Q9FR04_PERFR Malonyl-CoA:ACP transacylase OS=Perilla frutescens GN=MCT PE=2 SV=1	CAC3575	217	3e-56	COG0331	(acyl-carrier-protein) S-malonyltransferase	I	Lipid transport and metabolism ;	K00645|1|2e-163|573|vvi:100245074|[acyl-carrier-protein] S-malonyltransferase [EC:2.3.1.39]	GO:0006744//ubiquinone biosynthetic process	GO:0004314//[acyl-carrier-protein] S-malonyltransferase activity	GO:0009570//chloroplast stroma;GO:0005829//cytosol;GO:0005739//mitochondrion
25	CL4936.Contig1_All	130 1461 enolase [Solanum lycopersicum] >gi|119354|sp|P26300.1|ENO_SOLLC RecName: Full=Enolase; AltName: Full=2-phospho-D-glycerate hydro-lyase; AltName: Full=2-phosphoglycerate dehydratase >gi|19281|emb|CAA41115.1| enolase [Solanum lycopersicum]	58846	1530|-	39.9|-	1|-	41|-	15|-	11|-	4|-	94.48	6e-179	gi|1161573|emb|CAA41116.1|	enolase [Solanum lycopersicum]	92.12	0	sp|P26300|ENO_SOLLC	Enolase OS=Solanum lycopersicum GN=PGH1 PE=2 SV=1	94.48	6e-178	Q42887	Q42887_SOLLC Enolase (Fragment) OS=Solanum lycopersicum PE=3 SV=1	SPBC1815.01	516	2e-146	COG0148	Enolase	G	Carbohydrate transport and metabolism ;	K01689|1|0.0|839|gmx:100787663|enolase [EC:4.2.1.11]	GO:0009651//response to salt stress;GO:0009416//response to light stimulus;GO:0009409//response to cold;GO:0009737//response to abscisic acid stimulus;GO:0006096//glycolysis;GO:0046686//response to cadmium ion	GO:0005507//copper ion binding;GO:0003988//acetyl-CoA C-acyltransferase activity;GO:0000287//magnesium ion binding;GO:0004634//phosphopyruvate hydratase activity	GO:0000015//phosphopyruvate hydratase complex;GO:0009986//cell surface;GO:0005740//mitochondrial envelope;GO:0009507//chloroplast;GO:0005634//nucleus;GO:0005886//plasma membrane;GO:0048046//apoplast
26	CL2855.Contig2_All	178 2955 alpha-glucosidase, putative [Ricinus communis] >gi|223528753|gb|EEF30763.1| alpha-glucosidase, putative [Ricinus communis]	121899	367|363	11.0|9.9	-|-	18|17	5|6	9|8	3|3	82.95	0	gi|224099363|ref|XP_002311455.1|	predicted protein [Populus trichocarpa] >gi|222851275|gb|EEE88822.1| predicted protein [Populus trichocarpa]	75.22	0	sp|Q9S7Y7|XYL1_ARATH	Alpha-xylosidase 1 OS=Arabidopsis thaliana GN=XYL1 PE=1 SV=1	82.95	0	B9HJ23	B9HJ23_POPTR Predicted protein OS=Populus trichocarpa GN=POPTRDRAFT_564524 PE=4 SV=1	SPAPB24D3.10c	524	3e-148	COG1501	Alpha-glucosidases, family 31 of glycosyl hydrolases	G	Carbohydrate transport and metabolism ;	K15925|1|0.0|1597|rcu:RCOM_0030540|alpha-D-xyloside xylohydrolase [EC:3.2.1.177]	GO:0045493//xylan catabolic process;GO:0010411//xyloglucan metabolic process;GO:0005982//starch metabolic process;GO:0009664//plant-type cell wall organization;GO:0009832//plant-type cell wall biogenesis;GO:0046686//response to cadmium ion	GO:0032450//maltose alpha-glucosidase activity;GO:0080176//xyloglucan 1,6-alpha-xylosidase activity;GO:0046556//alpha-N-arabinofuranosidase activity;GO:0030246//carbohydrate binding;GO:0009044//xylan 1,4-beta-xylosidase activity	GO:0005829//cytosol;GO:0009506//plasmodesma;GO:0009505//plant-type cell wall;GO:0009507//chloroplast;GO:0048046//apoplast
27	Unigene25488_All	126 311 minus strand RecName: Full=Ubiquinol-cytochrome c reductase complex 6.7 kDa protein; Short=CR6 >gi|633683|emb|CAA57768.1| cytochrome c reductase subunit [Solanum tuberosum]	7729	-|30	-|19.4	-|-	-|1	-|1	-|1	-|1	73.08	1e-09	gi|449441246|ref|XP_004138393.1|	PREDICTED: ubiquinol-cytochrome c reductase complex 6.7 kDa protein-like [Cucumis sativus] >gi|449529780|ref|XP_004171876.1| PREDICTED: ubiquinol-cytochrome c reductase complex 6.7 kDa protein-like [Cucumis sativus]	67.74	8e-14	sp|P48505|UCR11_SOLTU	Ubiquinol-cytochrome c reductase complex 6.7 kDa protein OS=Solanum tuberosum PE=1 SV=2	68.52	6e-15	A9PAG4	A9PAG4_POPTR Predicted protein OS=Populus trichocarpa GN=POPTRDRAFT_738723 PE=4 SV=1	-	-	-	-	-	-	-	-	-	-	GO:0005750//mitochondrial respiratory chain complex III
28	Unigene18821_All	172 1143 minus strand conserved hypothetical protein [Ricinus communis] >gi|223545883|gb|EEF47386.1| conserved hypothetical protein [Ricinus communis]	41768	24|26	3.1|3.1	-|-	1|1	1|1	1|1	1|1	78.43	1e-118	gi|255547550|ref|XP_002514832.1|	conserved hypothetical protein [Ricinus communis] >gi|223545883|gb|EEF47386.1| conserved hypothetical protein [Ricinus communis]	-	-	-	-	78.43	1e-117	B9RM63	B9RM63_RICCO Putative uncharacterized protein OS=Ricinus communis GN=RCOM_1077930 PE=4 SV=1	-	-	-	-	-	-	-	-	GO:0009902//chloroplast relocation;GO:0006098//pentose-phosphate shunt;GO:0019288//isopentenyl diphosphate biosynthetic process, mevalonate-independent pathway;GO:0016117//carotenoid biosynthetic process;GO:0010027//thylakoid membrane organization;GO:0019252//starch biosynthetic process;GO:0034660//ncRNA metabolic process;GO:0015979//photosynthesis;GO:0019761//glucosinolate biosynthetic process	-	GO:0009507//chloroplast
29	CL4384.Contig3_All	374 643 PREDICTED: ubiquitin-fold modifier 1-like isoform 1 [Brachypodium distachyon] >gi|357126912|ref|XP_003565131.1| PREDICTED: ubiquitin-fold modifier 1-like isoform 2 [Brachypodium distachyon]	11737	163|213	55.6|55.6	-|-	7|8	7|8	3|3	3|3	100	3e-30	gi|125573407|gb|EAZ14922.1|	hypothetical protein OsJ_04854 [Oryza sativa Japonica Group]	97.56	7e-40	sp|Q94DM8|UFM1_ORYSJ	Ubiquitin-fold modifier 1 OS=Oryza sativa subsp. japonica GN=Os01g0962400 PE=3 SV=1	100	2e-39	A9PC65	A9PC65_POPTR Predicted protein OS=Populus trichocarpa GN=POPTRDRAFT_816297 PE=4 SV=1	-	-	-	-	-	-	-	K12162|1|1e-41|166|pop:POPTR_816297|ubiquitin-fold modifier 1	GO:0006661//phosphatidylinositol biosynthetic process	-	-
30	Unigene14146_All	2 919 ATP synthase beta subunit [Paulownia tomentosa]	36793	6767|8148	73.2|78.8	-|-	178|235	173|228	16|17	15|16	100	3e-175	gi|7708628|emb|CAB89991.1|	ATP synthase beta subunit [Saintpaulia ionantha]	99.02	2e-174	sp|Q9MU41|ATPB_MAGTR	ATP synthase subunit beta, chloroplastic OS=Magnolia tripetala GN=atpB PE=3 SV=1	100	3e-174	Q9MTY9	Q9MTY9_9LAMI ATP synthase subunit beta (Fragment) OS=Saintpaulia ionantha GN=atpB PE=3 SV=1	all5039	499	2e-141	COG0055	F0F1-type ATP synthase, beta subunit	C	Energy production and conversion ;	K02112|1|2e-173|606|vvi:4025008|F-type H+-transporting ATPase subunit beta [EC:3.6.3.14]	GO:0042777//plasma membrane ATP synthesis coupled proton transport;GO:0015991//ATP hydrolysis coupled proton transport	GO:0008553//hydrogen-exporting ATPase activity, phosphorylative mechanism;GO:0046933//proton-transporting ATP synthase activity, rotational mechanism;GO:0005524//ATP binding;GO:0046961//proton-transporting ATPase activity, rotational mechanism	GO:0045261//proton-transporting ATP synthase complex, catalytic core F(1);GO:0009535//chloroplast thylakoid membrane;GO:0005886//plasma membrane
31	CL10488.Contig1_All	77 673 PREDICTED: nascent polypeptide-associated complex subunit alpha-like [Vitis vinifera] >gi|298205090|emb|CBI40611.3| unnamed protein product [Vitis vinifera]	27689	874|864	44.2|44.2	-|-	27|29	5|8	5|5	2|2	97.56	5e-09	gi|1658271|gb|AAB18266.1|	nascent polypeptide associated complex alpha chain [Nicotiana tabacum]	79.69	2e-61	sp|Q9M612|NACA_PINTA	Nascent polypeptide-associated complex subunit alpha-like protein OS=Pinus taeda PE=2 SV=1	96.83	1e-61	B9GXB0	B9GXB0_POPTR Predicted protein (Fragment) OS=Populus trichocarpa GN=POPTRDRAFT_414863 PE=4 SV=1	SPBC25H2.05	108	5e-24	COG1308	Transcription factor homologous to NACalpha-BTF3	K	Transcription ;	K03626|1|2e-77|285|vvi:100245825|nascent polypeptide-associated complex subunit alpha	-	-
32	Unigene5209_All	109 1353 PREDICTED: GTP-dependent nucleic acid-binding protein engD-like [Vitis vinifera]	54903	175|125	3.9|3.9	-|-	4|5	4|5	1|1	1|1	90.81	0	gi|296082781|emb|CBI21786.3|	unnamed protein product [Vitis vinifera]	55.53	2e-118	sp|P37518|ENGD_BACSU	GTP-dependent nucleic acid-binding protein EngD OS=Bacillus subtilis (strain 168) GN=engD PE=3 SV=1	90.81	0	D7SWY6	D7SWY6_VITVI Putative uncharacterized protein OS=Vitis vinifera GN=VIT_19s0027g00500 PE=4 SV=1	all0723	484	8e-137	COG0012	Predicted GTPase, probable translation factor	J	Translation, ribosomal structure and biogenesis ;	K06942|1|0.0|694|vvi:100262744|	GO:0006783//heme biosynthetic process	GO:0005525//GTP binding	GO:0009570//chloroplast stroma;GO:0005739//mitochondrion
33	CL3205.Contig1_All	394 3279 PREDICTED: LOW QUALITY PROTEIN: villin-4 [Vitis vinifera] >CL3205.Contig6_All 523 3408 minus strand PREDICTED: LOW QUALITY PROTEIN: villin-4 [Vitis vinifera]	131654	-|28	-|1.2	-|4	-|1	-|1	-|1	-|1	81.33	0	gi|297735417|emb|CBI17857.3|	unnamed protein product [Vitis vinifera]	73.77	0	sp|O65570|VILI4_ARATH	Villin-4 OS=Arabidopsis thaliana GN=VLN4 PE=1 SV=1	81.33	0	D7SQC6	D7SQC6_VITVI Putative uncharacterized protein OS=Vitis vinifera GN=VIT_11s0052g00670 PE=4 SV=1	-	-	-	-	-	-	-	K05768|1|0.0|1546|vvi:100254775|gelsolin	GO:0030042//actin filament depolymerization;GO:0048767//root hair elongation;GO:0051014//actin filament severing;GO:0009737//response to abscisic acid stimulus;GO:0051764//actin crosslink formation;GO:0016482//cytoplasmic transport	GO:0051015//actin filament binding	GO:0005829//cytosol
34	CL1410.Contig2_All	157 1866 minus strand protein disulfide isomerase, putative [Ricinus communis] >gi|223530182|gb|EEF32091.1| protein disulfide isomerase, putative [Ricinus communis]	78415	47|44	3.0|4.6	-|-	2|3	1|2	2|3	1|2	77.71	0	gi|297746254|emb|CBI16310.3|	unnamed protein product [Vitis vinifera]	66.01	0	sp|Q8VX13|PDI13_ARATH	Protein disulfide isomerase-like 1-3 OS=Arabidopsis thaliana GN=PDIL1-3 PE=2 SV=1	76.84	0	A9PDC7	A9PDC7_POPTR Putative uncharacterized protein OS=Populus trichocarpa PE=2 SV=1	SPAC1F5.02	238	2e-62	COG0526	Thiol-disulfide isomerase and thioredoxins	OC	Posttranslational modification, protein turnover, chaperones ; Energy production and conversion ;	K09580|1|0.0|743|pop:POPTR_723538|protein disulfide-isomerase A1 [EC:5.3.4.1]	GO:0009749//response to glucose stimulus;GO:0009744//response to sucrose stimulus;GO:0034976//response to endoplasmic reticulum stress;GO:0009750//response to fructose stimulus;GO:0006457//protein folding;GO:0009408//response to heat;GO:0009627//systemic acquired resistance;GO:0009644//response to high light intensity;GO:0042542//response to hydrogen peroxide	GO:0003756//protein disulfide isomerase activity;GO:0016757//transferase activity, transferring glycosyl groups	GO:0005774//vacuolar membrane;GO:0009507//chloroplast;GO:0005783//endoplasmic reticulum
35	CL11103.Contig2_All	2 433 minus strand PREDICTED: L-ascorbate oxidase homolog [Vitis vinifera]	18483	49|54	9.0|9.0	1|1	2|1	2|1	1|1	1|1	83.22	1e-68	gi|460375269|ref|XP_004233429.1|	PREDICTED: L-ascorbate oxidase homolog [Solanum lycopersicum]	58	2e-44	sp|Q00624|ASOL_BRANA	L-ascorbate oxidase homolog OS=Brassica napus GN=Bp10 PE=2 SV=1	79.17	2e-64	A5BNX1	A5BNX1_VITVI Putative uncharacterized protein OS=Vitis vinifera GN=VITISV_028749 PE=4 SV=1	YFL041w	55.8	2e-08	COG2132	Putative multicopper oxidases	Q	Secondary metabolites biosynthesis, transport and catabolism ;	K00423|1|9e-47|183|ath:AT1G55570|L-ascorbate oxidase [EC:1.10.3.3]	GO:0080167//response to karrikin;GO:0055114//oxidation-reduction process	GO:0005507//copper ion binding;GO:0008447//L-ascorbate oxidase activity	GO:0005576//extracellular region;GO:0009505//plant-type cell wall
36	CL5961.Contig3_All	208 1353 acetylajmalan acetylesterase [Striga asiatica]	49048	219|221	12.3|17.0	-|-	8|10	8|10	4|5	4|5	67.62	8e-157	gi|90811681|gb|ABD98038.1|	acetylajmalan acetylesterase [Striga asiatica]	41.16	5e-74	sp|Q3MKY2|AAE_RAUSE	Acetylajmalan esterase OS=Rauvolfia serpentina GN=AAE PE=1 SV=1	67.62	9e-156	Q1W3A6	Q1W3A6_STRAF Acetylajmalan acetylesterase OS=Striga asiatica PE=2 SV=1	-	-	-	-	-	-	-	K00514|1|6e-66|249|rcu:RCOM_1428040|zeta-carotene desaturase [EC:1.3.5.6]!K01206|2|8e-30|129|ath:AT1G67830|alpha-L-fucosidase [EC:3.2.1.51]	-	-
37	CL10407.Contig1_All	55 810 minus strand PREDICTED: putative uncharacterized hydrolase YOR131C [Vitis vinifera]	32909	41|41	4.0|4.0	-|-	1|1	1|1	1|1	1|1	82.16	2e-105	gi|462420632|gb|EMJ24895.1|	hypothetical protein PRUPE_ppa010354mg [Prunus persica]	39.66	1e-24	sp|Q12486|YOR31_YEAST	Putative uncharacterized hydrolase YOR131C OS=Saccharomyces cerevisiae (strain ATCC 204508 / S288c) GN=YOR131C PE=1 SV=1	81.01	6e-33	F6H8V4	F6H8V4_VITVI Putative uncharacterized protein OS=Vitis vinifera GN=VIT_05s0049g02350 PE=4 SV=1	YOR131c	113	3e-25	COG0546	Predicted phosphatases	R	General function prediction only ;	-	GO:0008152//metabolic process;GO:0006949//syncytium formation	GO:0008967//phosphoglycolate phosphatase activity	GO:0005739//mitochondrion;GO:0009507//chloroplast
38	CL7464.Contig4_All	358 1389 minus strand PREDICTED: uncharacterized protein LOC100249037 [Vitis vinifera] >gi|296084312|emb|CBI24700.3| unnamed protein product [Vitis vinifera] >CL7464.Contig6_All 448 1479 minus strand PREDICTED: uncharacterized protein LOC100	41692	153|143	4.9|4.9	-|-	3|5	3|5	1|1	1|1	43.4	6e-49	gi|224121764|ref|XP_002330647.1|	predicted protein [Populus trichocarpa] >gi|222872251|gb|EEF09382.1| predicted protein [Populus trichocarpa]	-	-	-	-	43.4	6e-48	B9N5X5	B9N5X5_POPTR Predicted protein OS=Populus trichocarpa GN=POPTRDRAFT_828175 PE=4 SV=1	-	-	-	-	-	-	-	-	GO:0006098//pentose-phosphate shunt;GO:0019288//isopentenyl diphosphate biosynthetic process, mevalonate-independent pathway;GO:0016117//carotenoid biosynthetic process;GO:0000023//maltose metabolic process;GO:0019252//starch biosynthetic process;GO:0043085//positive regulation of catalytic activity	-	GO:0009534//chloroplast thylakoid;GO:0005634//nucleus
39	Unigene25638_All	166 1578 minus strand PREDICTED: serine hydroxymethyltransferase 1 [Vitis vinifera]	64563	111|202	11.3|17.0	-|-	4|11	4|11	4|6	4|6	93.75	1e-141	gi|298205243|emb|CBI17302.3|	unnamed protein product [Vitis vinifera]	64.84	1e-172	sp|Q54Z26|GLYC1_DICDI	Serine hydroxymethyltransferase 1 OS=Dictyostelium discoideum GN=shmt1 PE=1 SV=1	93.21	0	F6GWF3	F6GWF3_VITVI Serine hydroxymethyltransferase OS=Vitis vinifera GN=VIT_05s0029g00310 PE=3 SV=1	SPAC18G6.04c	518	9e-147	COG0112	Glycine/serine hydroxymethyltransferase	E	Amino acid transport and metabolism ;	K00600|1|0.0|925|vvi:100248779|glycine hydroxymethyltransferase [EC:2.1.2.1]	GO:0019264//glycine biosynthetic process from serine;GO:0010197//polar nucleus fusion;GO:0032259//methylation;GO:0006730//one-carbon metabolic process;GO:0009555//pollen development;GO:0046686//response to cadmium ion	GO:0004372//glycine hydroxymethyltransferase activity;GO:0030170//pyridoxal phosphate binding;GO:0008168//methyltransferase activity	GO:0005737//cytoplasm;GO:0005886//plasma membrane
40	CL10076.Contig2_All	191 1312 minus strand hypothetical protein VITISV_004512 [Vitis vinifera]	49626	107|51	11.2|5.1	-|-	4|4	4|4	2|1	2|1	78.48	2e-29	gi|297743302|emb|CBI36169.3|	unnamed protein product [Vitis vinifera]	36.36	5e-06	sp|P40517|YRB2_YEAST	Ran-specific GTPase-activating protein 2 OS=Saccharomyces cerevisiae (strain ATCC 204508 / S288c) GN=YRB2 PE=1 SV=1	67.74	2e-30	Q9C829	Q9C829_ARATH At1g52380/F19K6_4 OS=Arabidopsis thaliana GN=F19K6.4 PE=2 SV=1	-	-	-	-	-	-	-	K15304|1|1e-66|251|pop:POPTR_797471|Ran-binding protein 3	GO:0046907//intracellular transport	GO:0005515//protein binding	GO:0005643//nuclear pore;GO:0005829//cytosol
41	Unigene7218_All	282 1808 minus strand predicted protein [Populus trichocarpa] >gi|222838108|gb|EEE76473.1| predicted protein [Populus trichocarpa]	79187	-|24	-|2.2	-|-	-|1	-|1	-|1	-|1	-	-	-	-	-	-	-	-	-	-	-	-	-	-	-	-	-	-	-	-	-	-
42	CL9389.Contig5_All	300 1781 unnamed protein product [Vitis vinifera]	73907	772|1182	18.8|21.7	-|-	24|33	8|10	5|6	2|2	-	-	-	-	-	-	-	-	-	-	-	-	-	-	-	-	-	-	-	-	-	-
43	Unigene16201_All	172 1311 minus strand unknown [Solanum tuberosum]	44878	-|170	-|22.1	-|-	-|5	-|1	-|4	-|1	89.23	2e-27	gi|6688552|emb|CAB65692.1|	Rad23 Protein [Solanum lycopersicum var. cerasiforme]	82.05	9e-33	sp|Q84L31|RD23C_ARATH	Putative DNA repair protein RAD23-3 OS=Arabidopsis thaliana GN=RAD23-3 PE=2 SV=2	88.11	4e-110	D7T959	D7T959_VITVI Putative uncharacterized protein OS=Vitis vinifera GN=VIT_01s0011g03410 PE=4 SV=1	SPBC2D10.12	191	1e-48	COG5272	Ubiquitin	O	Posttranslational modification, protein turnover, chaperones ;	K10839|1|2e-140|496|pop:POPTR_266206|UV excision repair protein RAD23	GO:0006289//nucleotide-excision repair;GO:0009409//response to cold;GO:0007067//mitosis	GO:0003684//damaged DNA binding;GO:0043130//ubiquitin binding;GO:0070628//proteasome binding	GO:0005829//cytosol;GO:0005634//nucleus
44	CL8417.Contig2_All	342 1145 minus strand predicted protein [Populus trichocarpa] >gi|222862725|gb|EEF00232.1| predicted protein [Populus trichocarpa]	36135	21|-	4.1|-	1|-	1|-	1|-	1|-	1|-	78.95	8e-116	gi|359481083|ref|XP_002265170.2|	PREDICTED: uncharacterized protein LOC100246079 [Vitis vinifera] >gi|296089289|emb|CBI39061.3| unnamed protein product [Vitis vinifera]	-	-	-	-	78.95	8e-115	D7U8J7	D7U8J7_VITVI Putative uncharacterized protein OS=Vitis vinifera GN=VIT_08s0032g00290 PE=4 SV=1	-	-	-	-	-	-	-	-	-	GO:0003676//nucleic acid binding;GO:0000166//nucleotide binding	-
45	CL11872.Contig1_All	165 2000 minus strand PREDICTED: phosphoglucomutase-like [Vitis vinifera] >gi|296086013|emb|CBI31454.3| unnamed protein product [Vitis vinifera]	77646	39|67	2.1|2.1	2|2	2|3	2|3	1|1	1|1	96.88	1e-10	gi|285013015|gb|ADC32538.1|	phosphoglucomutase precursor [Rubus idaeus]	33.33	2e-14	sp|Q8NST4|GLMM_CORGL	Phosphoglucosamine mutase OS=Corynebacterium glutamicum (strain ATCC 13032 / DSM 20300 / JCM 1318 / LMG 3730 / NCIMB 10025) GN=glmM PE=3 SV=1	84.35	0	B9HUF5	B9HUF5_POPTR Predicted protein OS=Populus trichocarpa GN=POPTRDRAFT_1092437 PE=4 SV=1	lin1985	459	5e-129	COG1109	Phosphomannomutase	G	Carbohydrate transport and metabolism ;	K01840|1|6e-109|393|cme:CMC121C|phosphomannomutase [EC:5.4.2.8]	GO:0005975//carbohydrate metabolic process;GO:0006048//UDP-N-acetylglucosamine biosynthetic process	GO:0004610//phosphoacetylglucosamine mutase activity;GO:0004615//phosphomannomutase activity	GO:0009570//chloroplast stroma;GO:0005829//cytosol
46	Unigene1880_All	108 710 minus strand Glycolipid transfer protein, putative [Ricinus communis] >gi|223531740|gb|EEF33562.1| Glycolipid transfer protein, putative [Ricinus communis]	28044	53|-	4.0|-	-|-	2|-	2|-	1|-	1|-	89.05	8e-105	gi|460393544|ref|XP_004242369.1|	PREDICTED: pleckstrin homology domain-containing family A member 8-like [Solanum lycopersicum]	36.36	8e-20	sp|Q5U3N0|PKHA8_DANRE	Pleckstrin homology domain-containing family A member 8 OS=Danio rerio GN=plekha8 PE=2 SV=1	84.58	5e-100	B9SS59	B9SS59_RICCO Glycolipid transfer protein, putative OS=Ricinus communis GN=RCOM_1168990 PE=4 SV=1	-	-	-	-	-	-	-	-	GO:0046836//glycolipid transport	GO:0017089//glycolipid transporter activity;GO:0051861//glycolipid binding	GO:0005737//cytoplasm;GO:0005886//plasma membrane
47	CL6123.Contig2_All	306 980 predicted protein [Populus trichocarpa] >gi|222873324|gb|EEF10455.1| predicted protein [Populus trichocarpa]	29248	113|-	4.9|-	-|-	5|-	5|-	1|-	1|-	80	6e-103	gi|224119612|ref|XP_002331203.1|	predicted protein [Populus trichocarpa] >gi|222873324|gb|EEF10455.1| predicted protein [Populus trichocarpa]	72.12	3e-93	sp|Q940U6|FLU_ARATH	Protein FLUORESCENT IN BLUE LIGHT, chloroplastic OS=Arabidopsis thaliana GN=FLU PE=1 SV=1	80	6e-102	B9N7F6	B9N7F6_POPTR Predicted protein (Fragment) OS=Populus trichocarpa GN=POPTRDRAFT_273494 PE=4 SV=1	-	-	-	-	-	-	-	-	GO:0016117//carotenoid biosynthetic process;GO:0006655//phosphatidylglycerol biosynthetic process;GO:0006636//unsaturated fatty acid biosynthetic process;GO:0019288//isopentenyl diphosphate biosynthetic process, mevalonate-independent pathway;GO:0006766//vitamin metabolic process;GO:0006546//glycine catabolic process;GO:0019748//secondary metabolic process;GO:0009106//lipoate metabolic process;GO…	GO:0005515//protein binding	GO:0009941//chloroplast envelope;GO:0009535//chloroplast thylakoid membrane;GO:0005886//plasma membrane
48	CL8478.Contig3_All	218 652 predicted protein [Populus trichocarpa] >gi|222862825|gb|EEF00332.1| predicted protein [Populus trichocarpa]	18810	22|-	4.8|-	1|-	1|-	1|-	1|-	1|-	75.76	2e-56	gi|225460141|ref|XP_002275923.1|	PREDICTED: uncharacterized protein LOC100243104 isoform 1 [Vitis vinifera] >gi|359495234|ref|XP_003634940.1| PREDICTED: uncharacterized protein LOC100243104 isoform 2 [Vitis vinifera] >gi|297741015|emb|CBI31327.3| unnamed protein product [Vitis vinifera]	-	-	-	-	75.76	2e-55	F6HN34	F6HN34_VITVI Putative uncharacterized protein OS=Vitis vinifera GN=VIT_18s0001g05960 PE=4 SV=1	-	-	-	-	-	-	-	-	GO:0006606//protein import into nucleus;GO:0015996//chlorophyll catabolic process	GO:0008565//protein transporter activity	GO:0009535//chloroplast thylakoid membrane;GO:0005634//nucleus
49	Unigene15433_All	75 848 minus strand unnamed protein product [Vitis vinifera]	32992	105|102	5.0|5.0	2|2	4|3	4|3	1|1	1|1	86.76	8e-27	gi|255081730|ref|XP_002508087.1|	predicted protein [Micromonas sp. RCC299] >gi|226523363|gb|ACO69345.1| predicted protein [Micromonas sp. RCC299]	86.25	2e-33	sp|Q2R237|TATB_ORYSJ	Sec-independent protein translocase protein TATB, chloroplastic OS=Oryza sativa subsp. japonica GN=TATB PE=2 SV=2	86.76	8e-26	C1FFC2	C1FFC2_MICSR Predicted protein OS=Micromonas sp. (strain RCC299 / NOUM17) GN=MICPUN_105906 PE=4 SV=1	slr1046	63.9	2e-10	COG1826	Sec-independent protein secretion pathway components	U	Intracellular trafficking, secretion, and vesicular transport ;	K03116|1|2e-25|114|smo:SELMODRAFT_36640|sec-independent protein translocase protein TatA	GO:0009306//protein secretion;GO:0010103//stomatal complex morphogenesis;GO:0045038//protein import into chloroplast thylakoid membrane;GO:0010027//thylakoid membrane organization	GO:0009977//proton motive force dependent protein transmembrane transporter activity	GO:0016021//integral to membrane;GO:0009941//chloroplast envelope;GO:0009535//chloroplast thylakoid membrane;GO:0005886//plasma membrane
50	Unigene8724_All	2 829 pectin methyl esterase [Solanum tuberosum]	31670	285|201	17.0|17.0	-|-	9|6	5|2	3|3	2|2	88.77	8e-152	gi|6689892|gb|AAF23892.1|AF152172_1	pectin methyl esterase [Solanum tuberosum]	86.96	1e-145	sp|P83948|PME3_CITSI	Pectinesterase 3 OS=Citrus sinensis PE=1 SV=1	88.77	8e-151	Q9SEE6	Q9SEE6_SOLTU Pectinesterase OS=Solanum tuberosum GN=Pest2 PE=2 SV=1	CAC3373	133	3e-31	COG4677	Pectin methylesterase	G	Carbohydrate transport and metabolism ;	K01051|1|2e-144|509|vvi:100251413|pectinesterase [EC:3.1.1.11]	GO:0009684//indoleacetic acid biosynthetic process;GO:0042545//cell wall modification;GO:0006546//glycine catabolic process;GO:0043086//negative regulation of catalytic activity;GO:0045490//pectin catabolic process;GO:0006569//tryptophan catabolic process;GO:0009624//response to nematode	GO:0045330//aspartyl esterase activity;GO:0030599//pectinesterase activity;GO:0004857//enzyme inhibitor activity	GO:0009505//plant-type cell wall;GO:0005737//cytoplasm;GO:0005886//plasma membrane;GO:0048046//apoplast
51	CL554.Contig5_All	54 668 RecName: Full=50S ribosomal protein L17, chloroplastic; AltName: Full=CL17; Flags: Precursor >gi|189096138|pdb|3BBO|P Chain P, Homology Model For The Spinach Chloroplast 50s Subunit Fitted To 9.4a Cryo-Em Map Of The 70s Chlororibosome >gi|	26623	30|37	3.9|6.3	1|-	1|1	1|1	1|1	1|1	91.11	3e-16	gi|75755989|gb|ABA27049.1|	TO73-3 [Taraxacum officinale]	72.35	1e-71	sp|O80363|RK17_TOBAC	50S ribosomal protein L17, chloroplastic OS=Nicotiana tabacum GN=RPL17 PE=2 SV=1	90.44	2e-67	D7U8D4	D7U8D4_VITVI Putative uncharacterized protein OS=Vitis vinifera GN=VIT_10s0092g00050 PE=3 SV=1	all4190	163	2e-40	COG0203	Ribosomal protein L17	J	Translation, ribosomal structure and biogenesis ;	K02879|1|1e-74|277|vvi:100263106|large subunit ribosomal protein L17	GO:0006412//translation;GO:0019288//isopentenyl diphosphate biosynthetic process, mevalonate-independent pathway	GO:0003723//RNA binding;GO:0003735//structural constituent of ribosome	GO:0005840//ribosome;GO:0009941//chloroplast envelope;GO:0009570//chloroplast stroma
52	Unigene18058_All	126 794 RecName: Full=Proteasome subunit beta type-1; AltName: Full=20S proteasome alpha subunit F; AltName: Full=20S proteasome subunit beta-6 >gi|3608485|gb|AAC35983.1| proteasome beta subunit [Petunia x hybrida]	28740	151|100	21.5|17.0	1|1	5|4	2|2	3|2	1|1	93.27	9e-117	gi|460373244|ref|XP_004232431.1|	PREDICTED: proteasome subunit beta type-1-like [Solanum lycopersicum]	92.38	1e-116	sp|O82531|PSB1_PETHY	Proteasome subunit beta type-1 OS=Petunia hybrida GN=PBF1 PE=2 SV=1	92.77	4e-82	I1KXF2	I1KXF2_SOYBN Uncharacterized protein OS=Glycine max GN=Gma.448 PE=4 SV=1	YBL041w	174	1e-43	COG0638	20S proteasome, alpha and beta subunits	O	Posttranslational modification, protein turnover, chaperones ;	K02732|1|1e-115|413|gmx:100306148|20S proteasome subunit beta 6 [EC:3.4.25.1]	GO:0043161//proteasomal ubiquitin-dependent protein catabolic process;GO:0009651//response to salt stress;GO:0051788//response to misfolded protein;GO:0080129//proteasome core complex assembly;GO:0006635//fatty acid beta-oxidation;GO:0006096//glycolysis;GO:0009817//defense response to fungus, incompatible interaction;GO:0006094//gluconeogenesis;GO:0046686//response to cadmium ion;GO:0009407//toxi…	GO:0004298//threonine-type endopeptidase activity	GO:0005829//cytosol;GO:0009507//chloroplast;GO:0005839//proteasome core complex;GO:0005634//nucleus;GO:0005886//plasma membrane;GO:0048046//apoplast
53	CL3408.Contig1_All	1120 1269 minus strand malate dehydrogenase [Perilla frutescens]	7709	241|265	34.0|34.0	-|-	3|5	3|5	1|1	1|1	88	1e-18	gi|255562058|ref|XP_002522037.1|	malate dehydrogenase, putative [Ricinus communis] >gi|223538636|gb|EEF40237.1| malate dehydrogenase, putative [Ricinus communis]	84	3e-17	sp|Q9ZP05|MDHG1_ARATH	Malate dehydrogenase, glyoxysomal OS=Arabidopsis thaliana GN=At5g09660 PE=1 SV=1	88	2e-17	B9S7S1	B9S7S1_RICCO Malate dehydrogenase OS=Ricinus communis GN=RCOM_1381350 PE=3 SV=1	-	-	-	-	-	-	-	K00026|1|8e-20|93.2|rcu:RCOM_1381350|malate dehydrogenase [EC:1.1.1.37]	GO:0044272//sulfur compound biosynthetic process;GO:0009108//coenzyme biosynthetic process;GO:0008652//cellular amino acid biosynthetic process;GO:0009695//jasmonic acid biosynthetic process;GO:0009965//leaf morphogenesis;GO:0016117//carotenoid biosynthetic process;GO:0010363//regulation of plant-type hypersensitive response;GO:0043085//positive regulation of catalytic activity;GO:0031348//negati…	GO:0030060//L-malate dehydrogenase activity;GO:0000166//nucleotide binding	GO:0005777//peroxisome;GO:0009941//chloroplast envelope;GO:0005773//vacuole;GO:0048046//apoplast
54	CL11791.Contig1_All	95 808 14-3-3 protein 6 [Solanum lycopersicum] >gi|26454608|sp|P93211.2|14336_SOLLC RecName: Full=14-3-3 protein 6 >gi|15637112|gb|AAL04424.1| 14-3-3 family protein [Solanum lycopersicum] >gi|22095154|emb|CAA65149.2| 14-3-3 protein [Solanum lycop	31924	511|444	29.8|25.2	2|2	14|12	4|1	6|5	2|1	91.95	7e-123	gi|359492889|ref|XP_003634479.1|	PREDICTED: 14-3-3 protein [Vitis vinifera]	94.12	8e-21	sp|P29306|1433X_MAIZE	14-3-3-like protein (Fragment) OS=Zea mays PE=3 SV=1	91.95	7e-122	F6H0X3	F6H0X3_VITVI Putative uncharacterized protein OS=Vitis vinifera GN=VIT_18s0001g06330 PE=3 SV=1	YDR099w	356	2e-98	COG5040	14-3-3 family protein	T	Signal transduction mechanisms ;	K06630|1|2e-123|439|gmx:100529128|tyrosine 3-monooxygenase/tryptophan 5-monooxygenase activation protein	GO:0046686//response to cadmium ion;GO:0009742//brassinosteroid mediated signaling pathway	GO:0019904//protein domain specific binding	GO:0005773//vacuole;GO:0005886//plasma membrane;GO:0009507//chloroplast;GO:0005634//nucleus;GO:0005829//cytosol;GO:0048046//apoplast
55	Unigene20746_All	2 502 minus strand putative ferredoxin-dependent glutamate synthase 1 [Capsicum annuum]	20541	157|85	21.6|21.6	-|-	7|3	2|1	2|2	1|1	98.44	4e-29	gi|356600161|gb|AET22433.1|	glutamate synthase [Camellia sinensis]	91.62	3e-89	sp|Q9ZNZ7|GLTB1_ARATH	Ferredoxin-dependent glutamate synthase 1, chloroplastic OS=Arabidopsis thaliana GN=GLU1 PE=1 SV=2	96.41	3e-91	B5LAU8	B5LAU8_CAPAN Putative ferredoxin-dependent glutamate synthase 1 OS=Capsicum annuum PE=2 SV=1	alr4344_2	250	9e-67	COG0069	Glutamate synthase domain 2	E	Amino acid transport and metabolism ;	K00284|1|1e-92|336|vvi:100233082|glutamate synthase (ferredoxin) [EC:1.4.7.1]	GO:0009750//response to fructose stimulus;GO:0010155//regulation of proton transport;GO:0010103//stomatal complex morphogenesis;GO:0019684//photosynthesis, light reaction;GO:0009853//photorespiration;GO:0010218//response to far red light;GO:0009744//response to sucrose stimulus;GO:0016117//carotenoid biosynthetic process;GO:0009697//salicylic acid biosynthetic process;GO:0006833//water transport;…	GO:0005515//protein binding;GO:0016041//glutamate synthase (ferredoxin) activity	GO:0009941//chloroplast envelope;GO:0048046//apoplast;GO:0016020//membrane;GO:0009570//chloroplast stroma;GO:0005739//mitochondrion
56	CL8486.Contig1_All	214 933 PREDICTED: putative oxygen evolving enhancer protein [Vitis vinifera] >gi|296086290|emb|CBI31731.3| unnamed protein product [Vitis vinifera] >CL8486.Contig2_All 232 951 PREDICTED: putative oxygen evolving enhancer protein [Vitis vinife	32643	277|398	16.7|13.3	-|-	11|14	11|14	3|2	3|2	82.71	4e-61	gi|37927457|gb|AAP69816.1|	putative oxygen evolving enhancer protein [Vitis vinifera]	80	1e-06	sp|P82537|TL1X_SPIOL	Thylakoid lumenal 17 kDa protein (Fragment) OS=Spinacia oleracea PE=1 SV=1	82.71	4e-60	Q6XGX7	Q6XGX7_VITVI Putative oxygen evolving enhancer protein (Fragment) OS=Vitis vinifera GN=PsbP2 PE=2 SV=1	-	-	-	-	-	-	-	K02717|1|2e-99|360|vvi:100259776|photosystem II oxygen-evolving enhancer protein 2	GO:0010103//stomatal complex morphogenesis;GO:0006098//pentose-phosphate shunt;GO:0006364//rRNA processing;GO:0009657//plastid organization;GO:0010207//photosystem II assembly;GO:0043085//positive regulation of catalytic activity	GO:0005509//calcium ion binding	GO:0030095//chloroplast photosystem II;GO:0019898//extrinsic to membrane;GO:0009654//oxygen evolving complex;GO:0009543//chloroplast thylakoid lumen
57	Unigene8805_All	124 873 minus strand PREDICTED: receptor protein kinase-like protein At4g34220-like [Vitis vinifera]	32573	-|46	-|4.4	-|-	-|1	-|1	-|1	-|1	75.82	1e-105	gi|460391611|ref|XP_004241414.1|	PREDICTED: probable carbohydrate esterase At4g34215-like isoform 1 [Solanum lycopersicum] >gi|460391613|ref|XP_004241415.1| PREDICTED: probable carbohydrate esterase At4g34215-like isoform 2 [Solanum lycopersicum]	65.98	1e-84	sp|Q8L9J9|CAES_ARATH	Probable carbohydrate esterase At4g34215 OS=Arabidopsis thaliana GN=At4g34215 PE=1 SV=2	73.68	2e-102	F6I5Y4	F6I5Y4_VITVI Putative uncharacterized protein OS=Vitis vinifera GN=VIT_03s0180g00140 PE=4 SV=1	-	-	-	-	-	-	-	-	-	GO:0016787//hydrolase activity	GO:0005739//mitochondrion;GO:0005634//nucleus
58	Unigene10135_All	65 628 peptidyl-prolyl cis-trans isomerase TLP38, chloroplast [Arabidopsis lyrata subsp. lyrata] >gi|297330931|gb|EFH61350.1| peptidyl-prolyl cis-trans isomerase TLP38, chloroplast [Arabidopsis lyrata subsp. lyrata]	25589	153|115	7.4|7.4	-|-	3|2	3|2	1|1	1|1	86.57	6e-29	gi|356517174|ref|XP_003527264.1|	PREDICTED: peptidyl-prolyl cis-trans isomerase CYP37, chloroplastic-like [Glycine max]	50.79	2e-39	sp|P82869|CYP37_ARATH	Peptidyl-prolyl cis-trans isomerase CYP37, chloroplastic OS=Arabidopsis thaliana GN=CYP37 PE=1 SV=3	86.57	6e-28	I1KE04	I1KE04_SOYBN Uncharacterized protein OS=Glycine max GN=Gma.33482 PE=4 SV=1	-	-	-	-	-	-	-	-	GO:0071704//organic substance metabolic process;GO:0000413//protein peptidyl-prolyl isomerization;GO:0006457//protein folding	GO:0003755//peptidyl-prolyl cis-trans isomerase activity	GO:0009535//chloroplast thylakoid membrane;GO:0009543//chloroplast thylakoid lumen
59	Unigene27852_All	136 951 poly(A)-binding protein [Nicotiana tabacum]	38488	44|51	8.1|4.8	-|-	2|1	1|1	2|1	1|1	91.07	1e-22	gi|449533142|ref|XP_004173536.1|	PREDICTED: polyadenylate-binding protein 2-like [Cucumis sativus]	77.12	1e-119	sp|P42731|PABP2_ARATH	Polyadenylate-binding protein 2 OS=Arabidopsis thaliana GN=PAB2 PE=1 SV=1	87.5	1e-135	B9GNU4	B9GNU4_POPTR Predicted protein OS=Populus trichocarpa GN=POPTRDRAFT_816470 PE=4 SV=1	SPAC140.02	74.7	1e-13	COG0724	RNA-binding proteins (RRM domain)	R	General function prediction only ;	K13126|1|9e-135|477|pop:POPTR_287102|polyadenylate-binding protein	GO:0046686//response to cadmium ion;GO:0009651//response to salt stress	GO:0003723//RNA binding;GO:0000166//nucleotide binding	-
60	CL10085.Contig1_All	174 989 minus strand PREDICTED: uncharacterized protein DDB_G0288155-like [Glycine max]	34283	101|199	15.8|12.9	-|-	7|8	7|8	4|3	4|3	87.68	2e-107	gi|255644850|gb|ACU22925.1|	unknown [Glycine max]	79.55	3e-128	sp|Q9FWR5|GCA1_ARATH	Gamma carbonic anhydrase 1, mitochondrial OS=Arabidopsis thaliana GN=GAMMACA1 PE=1 SV=1	87.68	2e-106	C6TJ35	C6TJ35_SOYBN Putative uncharacterized protein (Fragment) OS=Glycine max PE=2 SV=1	RP516	164	2e-40	COG0663	Carbonic anhydrases/acetyltransferases, isoleucine patch superfamily	R	General function prediction only ;	-	-	GO:0016740//transferase activity	GO:0005747//mitochondrial respiratory chain complex I
61	CL93.Contig12_All	52 972 minus strand PREDICTED: uncharacterized protein LOC100258584 [Vitis vinifera] >CL93.Contig20_All 164 1084 minus strand PREDICTED: uncharacterized protein LOC100258584 [Vitis vinifera]	39231	-|22	-|2.3	-|1	-|1	-|1	-|1	-|1	91.3	5e-21	gi|222424795|dbj|BAH20350.1|	AT2G37340 [Arabidopsis thaliana]	81.25	5e-63	sp|Q9FYB7|RSZ32_ARATH	Serine/arginine-rich splicing factor RS2Z32 OS=Arabidopsis thaliana GN=RS2Z32 PE=1 SV=1	91.3	5e-20	B9DHY3	B9DHY3_ARATH AT2G37340 protein (Fragment) OS=Arabidopsis thaliana GN=AT2G37340 PE=2 SV=1	SPAC16.02c	52.8	7e-07	COG0724	RNA-binding proteins (RRM domain)	R	General function prediction only ;	K12896|1|5e-79|292|vvi:100251921|splicing factor, arginine/serine-rich 7	-	GO:0003676//nucleic acid binding;GO:0000166//nucleotide binding;GO:0008270//zinc ion binding	GO:0005739//mitochondrion
62	CL3123.Contig2_All	221 1240 predicted protein [Populus trichocarpa] >gi|118483900|gb|ABK93840.1| unknown [Populus trichocarpa] >gi|222864350|gb|EEF01481.1| predicted protein [Populus trichocarpa]	46237	181|145	7.9|7.9	-|-	6|7	6|7	2|2	2|2	93.48	8e-20	gi|147817786|emb|CAN75586.1|	hypothetical protein VITISV_017141 [Vitis vinifera]	86.35	4e-167	sp|Q9LZG0|ADK2_ARATH	Adenosine kinase 2 OS=Arabidopsis thaliana GN=ADK2 PE=1 SV=1	89.15	4e-172	A9PBT7	A9PBT7_POPTR Predicted protein OS=Populus trichocarpa GN=POPTRDRAFT_659896 PE=2 SV=1	SPCC338.14	272	5e-73	COG0524	Sugar kinases, ribokinase family	G	Carbohydrate transport and metabolism ;	K00856|1|3e-174|608|pop:POPTR_659896|adenosine kinase [EC:2.7.1.20]	GO:0006169//adenosine salvage;GO:0080094//response to trehalose-6-phosphate stimulus;GO:0006167//AMP biosynthetic process;GO:0016310//phosphorylation;GO:0046686//response to cadmium ion	GO:0004001//adenosine kinase activity;GO:0005507//copper ion binding;GO:0016773//phosphotransferase activity, alcohol group as acceptor	GO:0005829//cytosol;GO:0009507//chloroplast;GO:0005886//plasma membrane;GO:0048046//apoplast
63	Unigene1678_All	237 896 minus strand Vesicle-associated membrane protein, putative [Ricinus communis] >gi|223539681|gb|EEF41263.1| Vesicle-associated membrane protein, putative [Ricinus communis]	31151	28|89	4.1|4.1	-|-	1|2	1|2	1|1	1|1	95.45	1e-110	gi|460403227|ref|XP_004247095.1|	PREDICTED: putative vesicle-associated membrane protein 726-like [Solanum lycopersicum]	88.58	2e-102	sp|Q9ZTW3|VA721_ARATH	Vesicle-associated membrane protein 721 OS=Arabidopsis thaliana GN=VAMP721 PE=1 SV=1	94.09	3e-109	B9S543	B9S543_RICCO Vesicle-associated membrane protein, putative OS=Ricinus communis GN=RCOM_1721240 PE=4 SV=1	SPAC6G9.11	66.2	4e-11	COG5143	Synaptobrevin/VAMP-like protein	U	Intracellular trafficking, secretion, and vesicular transport ;	K08515|1|3e-111|398|rcu:RCOM_1721240|vesicle-associated membrane protein 7!K08511|3|7e-104|374|ath:AT2G32670|vesicle-associated membrane protein 72	GO:0016192//vesicle-mediated transport;GO:0072661//protein targeting to plasma membrane;GO:0009920//cell plate formation involved in plant-type cell wall biogenesis	-	GO:0009504//cell plate;GO:0016021//integral to membrane;GO:0009506//plasmodesma;GO:0005768//endosome;GO:0009507//chloroplast;GO:0005886//plasma membrane
64	CL10321.Contig1_All	162 605 conserved hypothetical protein [Ricinus communis] >gi|223536122|gb|EEF37777.1| conserved hypothetical protein [Ricinus communis]	22050	98|39	21.6|21.6	3|3	3|3	3|3	3|2	3|2	86.24	6e-49	gi|460401479|ref|XP_004246251.1|	PREDICTED: uncharacterized protein LOC101248905 [Solanum lycopersicum]	-	-	-	-	85.19	1e-47	B9IAY1	B9IAY1_POPTR Predicted protein OS=Populus trichocarpa GN=POPTRDRAFT_573153 PE=4 SV=1	-	-	-	-	-	-	-	-	GO:0015979//photosynthesis	-	GO:0005739//mitochondrion;GO:0009507//chloroplast
65	CL4488.Contig2_All	118 1320 minus strand fructose-1,6-bisphosphatase, putative [Ricinus communis] >gi|223527495|gb|EEF29623.1| fructose-1,6-bisphosphatase, putative [Ricinus communis]	50443	46|33	3.0|3.0	-|-	1|1	1|1	1|1	1|1	92.86	7e-26	gi|2995260|emb|CAA06221.1|	fructose-1,6-biphosphatase [Solanum lycopersicum]	47.96	2e-76	sp|Q07204|F16P1_BRANA	Fructose-1,6-bisphosphatase, chloroplastic OS=Brassica napus GN=FBP PE=2 SV=1	84.52	8e-168	B9IJ66	B9IJ66_POPTR Predicted protein OS=Populus trichocarpa GN=POPTRDRAFT_577299 PE=3 SV=1	YPO3520	235	1e-61	COG0158	Fructose-1,6-bisphosphatase	G	Carbohydrate transport and metabolism ;	K03841|1|8e-171|597|rcu:RCOM_0449370|fructose-1,6-bisphosphatase I [EC:3.1.3.11]	GO:0019253//reductive pentose-phosphate cycle;GO:0016556//mRNA modification	GO:0042132//fructose 1,6-bisphosphate 1-phosphatase activity;GO:0000287//magnesium ion binding	GO:0009570//chloroplast stroma
66	CL719.Contig3_All	61 1995 unnamed protein product [Vitis vinifera] >CL719.Contig4_All 56 1990 unnamed protein product [Vitis vinifera]	81325	78|-	6.0|-	-|-	6|-	6|-	3|-	3|-	83.97	0	gi|460368670|ref|XP_004230188.1|	PREDICTED: mitochondrial Rho GTPase 1-like [Solanum lycopersicum]	41.7	1e-102	sp|Q5ZM83|MIRO2_CHICK	Mitochondrial Rho GTPase 2 OS=Gallus gallus GN=RHOT2 PE=2 SV=1	79.28	0	D7U1Z9	D7U1Z9_VITVI Mitochondrial Rho GTPase OS=Vitis vinifera GN=VIT_14s0128g00400 PE=3 SV=1	YAL048c	325	2e-88	COG1100	GTPase SAR1 and related small G proteins	R	General function prediction only ;	K07870|1|0.0|959|vvi:100249429|Ras homolog gene family, member T1	GO:0019725//cellular homeostasis;GO:0010182//sugar mediated signaling pathway;GO:0048825//cotyledon development;GO:0030048//actin filament-based movement;GO:0006325//chromatin organization;GO:0051646//mitochondrion localization;GO:0051301//cell division;GO:0006626//protein targeting to mitochondrion;GO:0050826//response to freezing;GO:0010638//positive regulation of organelle organization;GO:0016…	GO:0005525//GTP binding;GO:0003924//GTPase activity;GO:0005509//calcium ion binding	GO:0005829//cytosol;GO:0005741//mitochondrial outer membrane
67	CL48.Contig1_All	112 816 unknown [Solanum tuberosum] >CL48.Contig2_All 247 951 unknown [Solanum tuberosum] >CL48.Contig3_All 149 853 unknown [Solanum tuberosum]	31153	292|343	40.0|40.0	1|1	11|9	11|9	6|6	6|6	96.86	1e-104	gi|77999279|gb|ABB16986.1|	unknown [Solanum tuberosum]	92.77	1e-125	sp|O23708|PSA2A_ARATH	Proteasome subunit alpha type-2-A OS=Arabidopsis thaliana GN=PAB1 PE=1 SV=1	96.86	1e-103	Q38HU2	Q38HU2_SOLTU Proteasome subunit alpha type OS=Solanum tuberosum PE=2 SV=1	PAB0417	188	7e-48	COG0638	20S proteasome, alpha and beta subunits	O	Posttranslational modification, protein turnover, chaperones ;	K02726|1|2e-127|452|rcu:RCOM_1574800|20S proteasome subunit alpha 2 [EC:3.4.25.1]	GO:0043161//proteasomal ubiquitin-dependent protein catabolic process;GO:0042742//defense response to bacterium;GO:0051788//response to misfolded protein;GO:0080129//proteasome core complex assembly;GO:0010043//response to zinc ion	GO:0003743//translation initiation factor activity;GO:0004298//threonine-type endopeptidase activity;GO:0000166//nucleotide binding	GO:0019773//proteasome core complex, alpha-subunit complex;GO:0009507//chloroplast;GO:0022626//cytosolic ribosome;GO:0005634//nucleus
68	CL8562.Contig2_All	87 1517 minus strand conserved hypothetical protein [Ricinus communis] >gi|223535458|gb|EEF37128.1| conserved hypothetical protein [Ricinus communis]	62532	28|-	3.6|-	-|-	1|-	1|-	1|-	1|-	79.12	9e-33	gi|296088237|emb|CBI35753.3|	unnamed protein product [Vitis vinifera]	-	-	-	-	79.12	1e-31	D7TZ29	D7TZ29_VITVI Putative uncharacterized protein OS=Vitis vinifera GN=VIT_00s1238g00010 PE=4 SV=1	-	-	-	-	-	-	-	-	-	-
69	CL3411.Contig1_All	116 1669 minus strand PREDICTED: serine/threonine protein phosphatase 2A 55 kDa regulatory subunit B beta isoform-like [Glycine max]	66064	-|31	-|1.2	-|3	-|1	-|1	-|1	-|1	91.43	0	gi|357454701|ref|XP_003597631.1|	Serine/threonine protein phosphatase 2A 55 kDa regulatory subunit B beta isoform [Medicago truncatula] >gi|355486679|gb|AES67882.1| Serine/threonine protein phosphatase 2A 55 kDa regulatory subunit B beta isoform [Medicago truncatula]	81.33	0	sp|Q0E2P1|2ABB_ORYSJ	Serine/threonine protein phosphatase 2A 55 kDa regulatory subunit B beta isoform OS=Oryza sativa subsp. japonica GN=Os02g0224200 PE=2 SV=1	91.43	0	G7IUL0	G7IUL0_MEDTR Serine/threonine protein phosphatase 2A 55 kDa regulatory subunit B beta isoform OS=Medicago truncatula GN=MTR_2g100370 PE=4 SV=1	SPAC227.07c	492	7e-139	COG5170	Serine/threonine protein phosphatase 2A, regulatory subunit	T	Signal transduction mechanisms ;	K04354|1|0.0|883|pop:POPTR_597671|protein phosphatase 2 (formerly 2A), regulatory subunit B	GO:0007165//signal transduction;GO:0006470//protein dephosphorylation	GO:0008601//protein phosphatase type 2A regulator activity;GO:0000166//nucleotide binding	GO:0000159//protein phosphatase type 2A complex;GO:0005829//cytosol
70	CL12439.Contig1_All	449 1453 putative 3,4-dihydroxy-2-butanone kinase [Solanum lycopersicum] >gi|7387627|sp|O04059.1|DHBK_SOLLC RecName: Full=Putative 3,4-dihydroxy-2-butanone kinase >gi|1929056|emb|CAA72805.1| putative 3,4-dihydroxy-2-butanone kinase [Solanum lycop	41368	-|47	-|4.2	-|3	-|1	-|1	-|1	-|1	81.82	3e-133	gi|350538091|ref|NP_001234326.1|	putative 3,4-dihydroxy-2-butanone kinase [Solanum lycopersicum] >gi|7387627|sp|O04059.1|DHBK_SOLLC RecName: Full=Putative 3,4-dihydroxy-2-butanone kinase >gi|1929056|emb|CAA72805.1| putative 3,4-dihydroxy-2-butanone kinase [Solanum lycopersicum]	81.82	1e-133	sp|O04059|DHBK_SOLLC	Putative 3,4-dihydroxy-2-butanone kinase OS=Solanum lycopersicum GN=DHBK PE=2 SV=1	79.62	3e-139	D7TYA2	D7TYA2_VITVI Putative uncharacterized protein OS=Vitis vinifera GN=VIT_17s0119g00350 PE=4 SV=1	AGl2580	176	5e-44	COG2376	Dihydroxyacetone kinase	G	Carbohydrate transport and metabolism ;	K00863|1|2e-141|499|vvi:100245056|dihydroxyacetone kinase [EC:2.7.1.29]	GO:0006071//glycerol metabolic process;GO:0009610//response to symbiotic fungus;GO:0019375//galactolipid biosynthetic process;GO:0042631//cellular response to water deprivation;GO:0016310//phosphorylation;GO:0016036//cellular response to phosphate starvation	GO:0005524//ATP binding;GO:0004371//glycerone kinase activity	GO:0005737//cytoplasm
71	Unigene32423_All	67 1014 hypothetical protein VITISV_029129 [Vitis vinifera]	39437	38|40	3.5|3.5	-|-	1|1	1|1	1|1	1|1	76.95	2e-104	gi|255565115|ref|XP_002523550.1|	peptidyl-prolyl cis-trans isomerase, putative [Ricinus communis] >gi|223537257|gb|EEF38889.1| peptidyl-prolyl cis-trans isomerase, putative [Ricinus communis]	36	7e-16	sp|P0C1H9|PPIB1_RHIO9	Peptidyl-prolyl cis-trans isomerase B1 OS=Rhizopus delemar (strain RA 99-880 / ATCC MYA-4621 / FGSC 9543 / NRRL 43880) GN=cyp8 PE=3 SV=1	76.95	2e-103	B9SC31	B9SC31_RICCO Peptidyl-prolyl cis-trans isomerase, putative OS=Ricinus communis GN=RCOM_0702480 PE=3 SV=1	SPBC28F2.03	88.2	2e-17	COG0652	Peptidyl-prolyl cis-trans isomerase (rotamase) - cyclophilin family	O	Posttranslational modification, protein turnover, chaperones ;	K03768|1|3e-18|90.9|cre:CHLREDRAFT_185571|peptidyl-prolyl cis-trans isomerase B (cyclophilin B) [EC:5.2.1.8]	GO:0006457//protein folding;GO:0000413//protein peptidyl-prolyl isomerization	GO:0003755//peptidyl-prolyl cis-trans isomerase activity	GO:0031977//thylakoid lumen;GO:0009507//chloroplast
72	CL10122.Contig3_All	12 1766 minus strand PREDICTED: chaperone protein ClpB1-like [Vitis vinifera]	77694	15|-	1.4|-	1|-	1|-	1|-	1|-	1|-	81.48	6e-32	gi|297740197|emb|CBI30379.3|	unnamed protein product [Vitis vinifera]	26.49	3e-13	sp|P42730|CLPB1_ARATH	Chaperone protein ClpB1 OS=Arabidopsis thaliana GN=CLPB1 PE=1 SV=2	81.71	8e-30	I1IAA6	I1IAA6_BRADI Uncharacterized protein OS=Brachypodium distachyon GN=BRADI3G45150 PE=4 SV=1	jhp0249	52.4	3e-06	COG0542	ATPases with chaperone activity, ATP-binding subunit	O	Posttranslational modification, protein turnover, chaperones ;	K03695|1|8e-17|87.0|bdi:100825913|ATP-dependent Clp protease ATP-binding subunit ClpB	-	-
73	CL6959.Contig1_All	147 851 minus strand conserved hypothetical protein [Ricinus communis] >gi|223537605|gb|EEF39229.1| conserved hypothetical protein [Ricinus communis]	35458	-|60	-|6.4	-|-	-|2	-|2	-|1	-|1	70.21	7e-83	gi|460368229|ref|XP_004229970.1|	PREDICTED: uncharacterized protein LOC101248615 [Solanum lycopersicum]	-	-	-	-	66.25	4e-65	E5GCH1	E5GCH1_CUCME Putative uncharacterized protein OS=Cucumis melo subsp. melo PE=4 SV=1	-	-	-	-	-	-	-	-	GO:0009640//photomorphogenesis;GO:0010388//cullin deneddylation;GO:0016567//protein ubiquitination;GO:0000085//G2 phase of mitotic cell cycle;GO:0016579//protein deubiquitination;GO:0045893//positive regulation of transcription, DNA-dependent;GO:0016571//histone methylation	GO:0005507//copper ion binding	GO:0005739//mitochondrion
74	CL10598.Contig2_All	133 1230 minus strand predicted protein [Populus trichocarpa] >gi|222853600|gb|EEE91147.1| predicted protein [Populus trichocarpa]	47270	52|-	8.2|-	-|-	2|-	2|-	2|-	2|-	95.28	2e-65	gi|356600109|gb|AET22407.1|	NAD-dependent isocitrate dehydrogenase [Citrus sinensis] >gi|356600145|gb|AET22425.1| NAD-dependent isocitrate dehydrogenase [Citrus maxima]	85.56	4e-170	sp|Q8LFC0|IDH1_ARATH	Isocitrate dehydrogenase [NAD] regulatory subunit 1, mitochondrial OS=Arabidopsis thaliana GN=IDH1 PE=1 SV=2	91.42	2e-127	Q5U8V3	Q5U8V3_MAIZE NAD-dependent isocitrate dehydrogenase (Fragment) OS=Zea mays PE=2 SV=1	SPAC11G7.03	329	6e-90	COG0473	Isocitrate/isopropylmalate dehydrogenase	CE	Energy production and conversion ; Amino acid transport and metabolism ;	K00030|1|1e-178|624|pop:POPTR_819931|isocitrate dehydrogenase (NAD+) [EC:1.1.1.41]	GO:0009651//response to salt stress;GO:0006098//pentose-phosphate shunt;GO:0006099//tricarboxylic acid cycle;GO:0006096//glycolysis;GO:0006102//isocitrate metabolic process;GO:0009853//photorespiration;GO:0046686//response to cadmium ion	GO:0051287//NAD binding;GO:0008270//zinc ion binding;GO:0004449//isocitrate dehydrogenase (NAD+) activity;GO:0000287//magnesium ion binding	GO:0005739//mitochondrion
75	Unigene5208_All	275 1564 porphobilinogen synthase, putative [Ricinus communis] >gi|223546832|gb|EEF48329.1| porphobilinogen synthase, putative [Ricinus communis]	53916	63|67	2.8|6.3	-|-	2|3	2|3	1|2	1|2	97.12	2e-115	gi|253787597|dbj|BAH84858.1|	putative delta-aminolevulinic acid dehydratase [Cucumis sativus]	88.93	2e-163	sp|Q5Z8V9|HEM2_ORYSJ	Delta-aminolevulinic acid dehydratase, chloroplastic OS=Oryza sativa subsp. japonica GN=HEMB PE=2 SV=1	97.12	2e-114	C6L811	C6L811_CUCSA Delta-aminolevulinic acid dehydratase (Fragment) OS=Cucumis sativus GN=CsALAD PE=2 SV=1	all4725	348	1e-95	COG0113	Delta-aminolevulinic acid dehydratase	H	Coenzyme transport and metabolism ;	K01698|1|0.0|658|rcu:RCOM_1030560|porphobilinogen synthase [EC:4.2.1.24]	GO:0006098//pentose-phosphate shunt;GO:0006364//rRNA processing;GO:0015995//chlorophyll biosynthetic process;GO:0006782//protoporphyrinogen IX biosynthetic process	GO:0004655//porphobilinogen synthase activity;GO:0046872//metal ion binding	GO:0009570//chloroplast stroma
76	CL9285.Contig1_All	442 3030 minus strand stachyose synthase [Stachys affinis]	116849	-|33	-|1.4	-|-	-|1	-|1	-|1	-|1	85.4	0	gi|19571727|emb|CAC86963.1|	stachyose synthase [Stachys affinis]	66.01	0	sp|Q93XK2|STSYN_PEA	Stachyose synthase OS=Pisum sativum GN=STS1 PE=1 SV=1	85.4	0	Q8RW08	Q8RW08_9LAMI Stachyose synthase OS=Stachys affinis GN=sts PE=2 SV=1	-	-	-	-	-	-	-	K06611|1|0.0|1357|pop:POPTR_572594|stachyose synthetase [EC:2.4.1.67]	GO:0080167//response to karrikin;GO:0008152//metabolic process;GO:0006979//response to oxidative stress	GO:0004553//hydrolase activity, hydrolyzing O-glycosyl compounds;GO:0047268//galactinol-raffinose galactosyltransferase activity	GO:0005737//cytoplasm
77	Unigene27539_All	247 2604 minus strand PREDICTED: probable galactinol--sucrose galactosyltransferase 6-like [Vitis vinifera]	101316	-|100	-|3.1	-|2	-|3	-|3	-|2	-|2	85.38	5e-82	gi|48375052|gb|AAT42193.1|	seed imbibition protein [Nicotiana tabacum]	68.19	0	sp|Q8RX87|RFS6_ARATH	Probable galactinol--sucrose galactosyltransferase 6 OS=Arabidopsis thaliana GN=RFS6 PE=2 SV=2	85.38	5e-81	Q5DNZ4	Q5DNZ4_TOBAC Seed imbibition protein (Fragment) OS=Nicotiana tabacum PE=2 SV=1	-	-	-	-	-	-	-	K06617|1|0.0|1216|rcu:RCOM_0272270|raffinose synthase [EC:2.4.1.82]	GO:0009744//response to sucrose stimulus;GO:0006979//response to oxidative stress;GO:0009409//response to cold;GO:0009750//response to fructose stimulus;GO:0008152//metabolic process;GO:0080167//response to karrikin	GO:0004553//hydrolase activity, hydrolyzing O-glycosyl compounds;GO:0047268//galactinol-raffinose galactosyltransferase activity	GO:0009506//plasmodesma;GO:0009507//chloroplast
78	CL3715.Contig11_All	125 1924 minus strand PREDICTED: uncharacterized protein LOC100262769 [Vitis vinifera]	85279	-|35	-|2.8	-|1	-|2	-|2	-|2	-|2	68.16	1e-73	gi|118486193|gb|ABK94939.1|	unknown [Populus trichocarpa]	60.1	5e-61	sp|Q6Z1C0|NUCL1_ORYSJ	Nucleolin 1 OS=Oryza sativa subsp. japonica GN=Os08g0192900 PE=2 SV=1	69.05	1e-41	F6HDX7	F6HDX7_VITVI Putative uncharacterized protein OS=Vitis vinifera GN=VIT_05s0020g00100 PE=4 SV=1	ECU03g0730	68.9	2e-11	COG0724	RNA-binding proteins (RRM domain)	R	General function prediction only ;	K11294|1|6e-78|290|vvi:100262769|nucleolin	-	GO:0003676//nucleic acid binding;GO:0000166//nucleotide binding	-
79	Unigene32474_All	165 1598 minus strand unnamed protein product [Vitis vinifera]	63350	74|155	4.2|7.9	-|-	4|8	4|8	3|4	3|4	90.22	7e-119	gi|388490646|gb|AFK33389.1|	unknown [Lotus japonicus]	78.05	1e-09	sp|P86219|ODO2_MESAU	Dihydrolipoyllysine-residue succinyltransferase component of 2-oxoglutarate dehydrogenase complex, mitochondrial (Fragments) OS=Mesocricetus auratus GN=DLST PE=1 SV=1	85.94	2e-92	B8ATA3	B8ATA3_ORYSI Putative uncharacterized protein OS=Oryza sativa subsp. indica GN=OsI_15702 PE=3 SV=1	RC0226	362	9e-100	COG0508	Pyruvate/2-oxoglutarate dehydrogenase complex, dihydrolipoamide acyltransferase (E2) component, and related enzymes	C	Energy production and conversion ;	K00658|1|0.0|659|pop:POPTR_727965|2-oxoglutarate dehydrogenase E2 component (dihydrolipoamide succinyltransferase) [EC:2.3.1.61]	GO:0006979//response to oxidative stress;GO:0006099//tricarboxylic acid cycle	GO:0004149//dihydrolipoyllysine-residue succinyltransferase activity;GO:0008270//zinc ion binding	GO:0045252//oxoglutarate dehydrogenase complex;GO:0022626//cytosolic ribosome;GO:0016020//membrane;GO:0005739//mitochondrion
80	CL3176.Contig1_All	178 1851 predicted protein [Populus trichocarpa] >gi|222860225|gb|EEE97772.1| predicted protein [Populus trichocarpa]	73163	43|28	3.2|3.2	1|1	2|1	2|1	1|1	1|1	96.43	3e-08	gi|224115948|ref|XP_002317168.1|	predicted protein [Populus trichocarpa] >gi|222860233|gb|EEE97780.1| predicted protein [Populus trichocarpa]	87.45	0	sp|P21343|PFPB_SOLTU	Pyrophosphate--fructose 6-phosphate 1-phosphotransferase subunit beta OS=Solanum tuberosum PE=1 SV=2	89.62	8e-137	G8HI91	G8HI91_CITMA Pyrophosphate-dependent phosphofructokinase (Fragment) OS=Citrus maxima PE=2 SV=1	TP0542	536	5e-152	COG0205	6-phosphofructokinase	G	Carbohydrate transport and metabolism ;	K00895|1|0.0|965|pop:POPTR_1093153|pyrophosphate--fructose-6-phosphate 1-phosphotransferase [EC:2.7.1.90]	GO:0009793//embryo development ending in seed dormancy;GO:0051567//histone H3-K9 methylation;GO:0015979//photosynthesis;GO:0016310//phosphorylation;GO:0006342//chromatin silencing;GO:0006096//glycolysis;GO:0046686//response to cadmium ion;GO:0006085//acetyl-CoA biosynthetic process	GO:0047334//diphosphate-fructose-6-phosphate 1-phosphotransferase activity;GO:0003872//6-phosphofructokinase activity;GO:0005524//ATP binding	GO:0005945//6-phosphofructokinase complex;GO:0016020//membrane;GO:0005618//cell wall;GO:0010318//pyrophosphate-dependent phosphofructokinase complex, beta-subunit complex
81	CL10111.Contig1_All	128 1315 NADPH:protochlorophyllide oxidoreductase [Nicotiana tabacum]	53311	352|210	16.2|24.5	-|-	26|21	8|12	6|7	2|5	91.1	3e-146	gi|9049771|gb|AAF82475.1|	light dependent NADH:protochlorophyllide oxidoreductase 2 [Solanum lycopersicum]	80.45	0	sp|Q41249|PORA_CUCSA	Protochlorophyllide reductase, chloroplastic OS=Cucumis sativus GN=PORA PE=2 SV=1	91.1	4e-145	Q9LL35	Q9LL35_SOLLC Light dependent NADH:protochlorophyllide oxidoreductase 2 (Fragment) OS=Solanum lycopersicum PE=2 SV=1	all1743	399	7e-111	COG1028	Dehydrogenases with different specificities (related to short-chain alcohol dehydrogenases)	IQR	Lipid transport and metabolism ; Secondary metabolites biosynthesis, transport and catabolism ; General function prediction only ;	K00218|1|0.0|663|vvi:100241491|protochlorophyllide reductase [EC:1.3.1.33]	GO:0009723//response to ethylene stimulus;GO:0055114//oxidation-reduction process	GO:0003959//NADPH dehydrogenase activity;GO:0016630//protochlorophyllide reductase activity;GO:0000166//nucleotide binding	GO:0009941//chloroplast envelope;GO:0009535//chloroplast thylakoid membrane
82	CL13355.Contig1_All	108 821 predicted protein [Populus trichocarpa] >gi|222856131|gb|EEE93678.1| predicted protein [Populus trichocarpa]	33300	49|-	3.8|-	1|-	1|-	1|-	1|-	1|-	77.46	2e-74	gi|302142775|emb|CBI19978.3|	unnamed protein product [Vitis vinifera]	51.88	1e-64	sp|P16273|PRPX_HORVU	Pathogen-related protein OS=Hordeum vulgare PE=2 SV=2	75.21	5e-106	B9H7P2	B9H7P2_POPTR Predicted protein OS=Populus trichocarpa GN=POPTRDRAFT_559341 PE=4 SV=1	-	-	-	-	-	-	-	-	-	-
83	CL419.Contig2_All	735 1175 putative aldo/keto reductase 2 [Salvia miltiorrhiza] >CL419.Contig8_All 873 1313 minus strand putative aldo/keto reductase 2 [Salvia miltiorrhiza]	19464	126|-	29.9|-	-|-	4|-	1|-	3|-	1|-	78.77	5e-63	gi|359477985|ref|XP_003632048.1|	PREDICTED: auxin-induced protein PCNT115 isoform 2 [Vitis vinifera]	77.32	8e-43	sp|P40691|A115_TOBAC	Auxin-induced protein PCNT115 OS=Nicotiana tabacum PE=2 SV=1	78.77	2e-63	D7U9L7	D7U9L7_VITVI Putative uncharacterized protein OS=Vitis vinifera GN=VIT_05s0062g00980 PE=4 SV=1	DR2261	134	7e-32	COG0667	Predicted oxidoreductases (related to aryl-alcohol dehydrogenases)	C	Energy production and conversion ;	K05275|1|2e-15|79.3|zma:100272747|pyridoxine 4-dehydrogenase [EC:1.1.1.65]	GO:0046686//response to cadmium ion;GO:0055114//oxidation-reduction process	GO:0016491//oxidoreductase activity	GO:0009941//chloroplast envelope;GO:0005886//plasma membrane
84	Unigene34278_All	18 362 minus strand betaine aldehyde dehydrogenase [Avicennia marina]	16348	41|49	11.3|11.3	-|-	1|1	1|1	1|1	1|1	89.57	5e-56	gi|11414908|dbj|BAB18543.1|	betaine aldehyde dehydrogenase [Avicennia marina]	84.35	2e-54	sp|Q9S795|BADH1_ARATH	Betaine aldehyde dehydrogenase 1, chloroplastic OS=Arabidopsis thaliana GN=ALDH10A8 PE=2 SV=1	89.57	6e-55	Q9FRY3	Q9FRY3_AVIMR Betaine aldehyde dehydrogenase OS=Avicennia marina PE=2 SV=1	BMEI1382	122	2e-28	COG1012	NAD-dependent aldehyde dehydrogenases	C	Energy production and conversion ;	K00130|1|3e-55|210|ath:AT1G74920|betaine-aldehyde dehydrogenase [EC:1.2.1.8]	GO:0009414//response to water deprivation;GO:0009651//response to salt stress;GO:0055114//oxidation-reduction process	GO:0004028//3-chloroallyl aldehyde dehydrogenase activity;GO:0008802//betaine-aldehyde dehydrogenase activity	GO:0005618//cell wall;GO:0009507//chloroplast;GO:0005829//cytosol;GO:0009516//leucoplast
85	Unigene3667_All	259 1830 PREDICTED: probable inactive receptor kinase At5g10020 [Vitis vinifera] >gi|296082489|emb|CBI21494.3| unnamed protein product [Vitis vinifera]	60120	-|26	-|1.5	-|2	-|1	-|1	-|1	-|1	65.77	5e-163	gi|225438587|ref|XP_002276354.1|	PREDICTED: probable inactive receptor kinase At5g10020 [Vitis vinifera] >gi|296082489|emb|CBI21494.3| unnamed protein product [Vitis vinifera]	55.88	2e-135	sp|Q0WR59|Y5020_ARATH	Probable inactive receptor kinase At5g10020 OS=Arabidopsis thaliana GN=At5g10020 PE=1 SV=2	65.77	6e-162	D7SW45	D7SW45_VITVI Putative uncharacterized protein OS=Vitis vinifera GN=VIT_07s0031g01440 PE=4 SV=1	MA2301_1	69.3	2e-11	COG4886	Leucine-rich repeat (LRR) protein	S	Function unknown ;	K13420|1|9e-38|156|osa:4337016|LRR receptor-like serine/threonine-protein kinase FLS2 [EC:2.7.11.1]	GO:0042545//cell wall modification;GO:0016310//phosphorylation;GO:0009664//plant-type cell wall organization;GO:0007020//microtubule nucleation	GO:0004672//protein kinase activity;GO:0000166//nucleotide binding	GO:0005829//cytosol;GO:0005886//plasma membrane
86	Unigene21264_All	132 611 minus strand PREDICTED: uncharacterized protein LOC100258718 [Vitis vinifera] >gi|297745958|emb|CBI16014.3| unnamed protein product [Vitis vinifera]	21350	48|85	6.2|13.8	-|-	2|5	2|5	1|2	1|2	66.88	1e-50	gi|225434704|ref|XP_002280988.1|	PREDICTED: uncharacterized protein LOC100258718 [Vitis vinifera] >gi|297745958|emb|CBI16014.3| unnamed protein product [Vitis vinifera]	-	-	-	-	66.88	1e-49	D7SK38	D7SK38_VITVI Putative uncharacterized protein OS=Vitis vinifera GN=VIT_06s0004g05960 PE=4 SV=1	-	-	-	-	-	-	-	-	-	-
87	Unigene22139_All	430 1176 PREDICTED: uncharacterized protein LOC100803385 [Glycine max]	31121	45|-	4.8|-	-|-	1|-	1|-	1|-	1|-	85.1	2e-95	gi|462417098|gb|EMJ21835.1|	hypothetical protein PRUPE_ppa002546mg [Prunus persica]	30.77	7e-13	sp|P37198|NUP62_HUMAN	Nuclear pore glycoprotein p62 OS=Homo sapiens GN=NUP62 PE=1 SV=3	90.91	8e-26	I1LKG9	I1LKG9_SOYBN Uncharacterized protein OS=Glycine max PE=4 SV=1	-	-	-	-	-	-	-	K14306|1|2e-94|342|gmx:100803385|nuclear pore complex protein Nup62	-	GO:0005515//protein binding;GO:0017056//structural constituent of nuclear pore	GO:0005829//cytosol;GO:0005643//nuclear pore
88	Unigene6410_All	79 879 minus strand chlorophyll A/B binding protein, putative [Ricinus communis] >gi|223528666|gb|EEF30681.1| chlorophyll A/B binding protein, putative [Ricinus communis] >Unigene10358_All 73 873 minus strand chlorophyll A/B binding protein,	33426	717|581	32.2|21.3	-|2	26|21	4|4	5|4	1|1	94.91	4e-118	gi|108709619|gb|ABF97414.1|	Chlorophyll a-b binding protein, chloroplast precursor, putative, expressed [Oryza sativa Japonica Group]	94.44	1e-129	sp|P14279|CB25_SOLLC	Chlorophyll a-b binding protein 5, chloroplastic (Fragment) OS=Solanum lycopersicum GN=CAB5 PE=2 SV=1	94.91	4e-117	Q10HC8	Q10HC8_ORYSJ Chlorophyll a-b binding protein, chloroplast, putative, expressed OS=Oryza sativa subsp. japonica GN=LOC_Os03g39610 PE=4 SV=1	-	-	-	-	-	-	-	K08913|1|8e-146|513|rcu:RCOM_0483250|light-harvesting complex II chlorophyll a/b binding protein 2	GO:0010114//response to red light;GO:0018298//protein-chromophore linkage;GO:0009637//response to blue light;GO:0010218//response to far red light;GO:0009765//photosynthesis, light harvesting	GO:0016168//chlorophyll binding;GO:0046872//metal ion binding	GO:0009522//photosystem I;GO:0016021//integral to membrane;GO:0009941//chloroplast envelope;GO:0009535//chloroplast thylakoid membrane;GO:0009523//photosystem II;GO:0010287//plastoglobule;GO:0005886//plasma membrane
89	CL11418.Contig1_All	76 423 minus strand unnamed protein product [Vitis vinifera] >CL11418.Contig2_All 89 436 minus strand unnamed protein product [Vitis vinifera] >Unigene8177_All 142 489 unnamed protein product [Vitis vinifera]	15285	393|418	53.4|38.8	-|-	11|9	11|9	4|3	4|3	89.06	9e-25	gi|448872696|gb|AGE46033.1|	60S acidic ribosomal protein P2B [Elaeis guineensis]	79.69	7e-22	sp|P41099|RLA2_PARAR	60S acidic ribosomal protein P2 OS=Parthenium argentatum PE=3 SV=1	87.5	5e-23	A9P894	A9P894_POPTR Predicted protein OS=Populus trichocarpa GN=POPTRDRAFT_836661 PE=4 SV=1	SPBP8B7.06	81.6	2e-16	COG2058	Ribosomal protein L12E/L44/L45/RPP1/RPP2	J	Translation, ribosomal structure and biogenesis ;	K02943|1|1e-26|115|vvi:100241445|large subunit ribosomal protein LP2	GO:0006414//translational elongation	GO:0003735//structural constituent of ribosome	GO:0005840//ribosome
90	Unigene5328_All	253 654 transcription regulator, putative [Ricinus communis] >gi|223536744|gb|EEF38385.1| transcription regulator, putative [Ricinus communis]	17741	54|67	6.7|6.7	-|-	3|3	3|3	1|1	1|1	83.75	1e-33	gi|297737214|emb|CBI26415.3|	unnamed protein product [Vitis vinifera]	-	-	-	-	78.79	1e-37	F6HE85	F6HE85_VITVI Putative uncharacterized protein OS=Vitis vinifera GN=VIT_16s0039g00530 PE=3 SV=1	msl0055	48.5	3e-06	COG0271	Stress-induced morphogen (activity unknown)	T	Signal transduction mechanisms ;	K05527|1|1e-08|56.6|ota:Ot01g05280|BolA protein	GO:0019243//methylglyoxal catabolic process to D-lactate	-	GO:0009507//chloroplast
91	Unigene20781_All	98 520 hypothetical protein VITISV_022672 [Vitis vinifera] >Unigene20782_All 98 520 minus strand hypothetical protein VITISV_022672 [Vitis vinifera]	22179	14|-	12.8|-	-|-	1|-	1|-	1|-	1|-	34.68	5e-08	gi|147858237|emb|CAN83924.1|	hypothetical protein VITISV_026535 [Vitis vinifera]	-	-	-	-	34.68	6e-07	A5C4N9	A5C4N9_VITVI Putative uncharacterized protein OS=Vitis vinifera GN=VIT_01s0137g00370 PE=4 SV=1	-	-	-	-	-	-	-	-	-	-
92	CL2819.Contig10_All	134 1039 minus strand unnamed protein product [Vitis vinifera]	37049	-|41	-|4.3	-|7	-|1	-|1	-|1	-|1	85.48	8e-101	gi|298204782|emb|CBI25280.3|	unnamed protein product [Vitis vinifera]	43.88	8e-15	sp|Q8VC52|RBPS2_MOUSE	RNA-binding protein with multiple splicing 2 OS=Mus musculus GN=Rbpms2 PE=1 SV=1	85.48	9e-100	D7T448	D7T448_VITVI Putative uncharacterized protein OS=Vitis vinifera GN=VIT_09s0018g01880 PE=4 SV=1	-	-	-	-	-	-	-	-	-	GO:0003676//nucleic acid binding	-
93	CL1137.Contig10_All	271 2115 PREDICTED: uncharacterized protein LOC100240982 [Vitis vinifera]	71032	37|87	1.8|3.3	6|6	1|1	1|1	1|1	1|1	80.58	7e-44	gi|297744473|emb|CBI37735.3|	unnamed protein product [Vitis vinifera]	46.27	2e-06	sp|O42287|ITSN1_XENLA	Intersectin-1 OS=Xenopus laevis GN=itsn1 PE=1 SV=1	80.58	7e-43	F6I0R5	F6I0R5_VITVI Putative uncharacterized protein OS=Vitis vinifera GN=VIT_03s0038g03870 PE=4 SV=1	-	-	-	-	-	-	-	-	GO:0051640//organelle localization	-	GO:0044464//cell part
94	CL267.Contig1_All	175 1353 minus strand enoyl ACP reductase [Olea europaea subsp. europaea]	49520	210|220	6.4|15.8	1|1	11|11	8|4	2|5	1|2	89.29	4e-07	gi|237651|gb|AAB20115.1|	NADH-enoyl ACP reductase [Brassica napus, Peptide Partial, 39 aa]	73.91	1e-153	sp|Q9SLA8|FABI_ARATH	Enoyl-[acyl-carrier-protein] reductase [NADH], chloroplastic OS=Arabidopsis thaliana GN=MOD1 PE=1 SV=1	87.83	2e-44	B7FFN2	B7FFN2_MEDTR Putative uncharacterized protein OS=Medicago truncatula PE=4 SV=1	CPn0406	402	4e-112	COG0623	Enoyl-[acyl-carrier-protein] reductase (NADH)	I	Lipid transport and metabolism ;	K00208|1|3e-173|606|pop:POPTR_555276|enoyl-[acyl-carrier protein] reductase I [EC:1.3.1.9]	GO:0006633//fatty acid biosynthetic process	GO:0016631//enoyl-[acyl-carrier-protein] reductase activity;GO:0005507//copper ion binding;GO:0000166//nucleotide binding	GO:0009941//chloroplast envelope;GO:0009570//chloroplast stroma;GO:0009579//thylakoid
95	CL8017.Contig6_All	2782 3555 minus strand PREDICTED: dihydropyrimidinase-like [Vitis vinifera] >gi|296083879|emb|CBI24267.3| unnamed protein product [Vitis vinifera]	32313	56|-	7.0|-	-|-	3|-	3|-	2|-	2|-	87.23	4e-17	gi|359477756|ref|XP_003632017.1|	PREDICTED: uncharacterized protein LOC100852974 [Vitis vinifera]	44.73	4e-48	sp|Q18677|DHP2_CAEEL	Dihydropyrimidinase 2 OS=Caenorhabditis elegans GN=dhp-2 PE=1 SV=1	73.64	1e-106	D7T187	D7T187_VITVI Putative uncharacterized protein OS=Vitis vinifera GN=VIT_06s0009g02790 PE=4 SV=1	PA0441	196	4e-50	COG0044	Dihydroorotase and related cyclic amidohydrolases	F	Nucleotide transport and metabolism ;	K01464|1|4e-108|388|ath:AT5G12200|dihydropyrimidinase [EC:3.5.2.2]	GO:0006212//uracil catabolic process;GO:0016558//protein import into peroxisome matrix;GO:0006635//fatty acid beta-oxidation;GO:0043562//cellular response to nitrogen levels	GO:0004157//dihydropyrimidinase activity	GO:0012505//endomembrane system;GO:0005783//endoplasmic reticulum;GO:0005794//Golgi apparatus
96	Unigene14708_All	307 2304 PREDICTED: uncharacterized protein LOC100253849 isoform 1 [Vitis vinifera]	81049	21|-	1.8|-	-|-	1|-	1|-	1|-	1|-	84.31	1e-20	gi|302143219|emb|CBI20514.3|	unnamed protein product [Vitis vinifera]	47.37	1e-09	sp|Q8IWX8|CHERP_HUMAN	Calcium homeostasis endoplasmic reticulum protein OS=Homo sapiens GN=CHERP PE=1 SV=3	83.33	7e-21	A5AVH3	A5AVH3_VITVI Putative uncharacterized protein OS=Vitis vinifera GN=VITISV_028674 PE=4 SV=1	-	-	-	-	-	-	-	K13123|1|5e-08|57.8|ppp:PHYPADRAFT_171742|G patch domain-containing protein 1	-	-	GO:0048046//apoplast
97	CL2658.Contig3_All	2 3691 minus strand PREDICTED: E3 ubiquitin-protein ligase SHPRH-like [Vitis vinifera]	168079	17|21	0.7|0.7	1|1	1|1	1|1	1|1	1|1	86.89	3e-22	gi|224104919|ref|XP_002333885.1|	predicted protein [Populus trichocarpa] >gi|222838888|gb|EEE77239.1| predicted protein [Populus trichocarpa]	39.26	5e-87	sp|Q7TPQ3|SHPRH_MOUSE	E3 ubiquitin-protein ligase SHPRH OS=Mus musculus GN=Shprh PE=1 SV=1	72.83	1e-29	B9N1U7	B9N1U7_POPTR Putative uncharacterized protein (Fragment) OS=Populus trichocarpa GN=POPTRDRAFT_266879 PE=4 SV=1	SPAC144.05	129	4e-29	COG0553	Superfamily II DNA/RNA helicases, SNF2 family	KL	Transcription ; Replication, recombination and repair ;	K15710|1|0.0|1613|vvi:100248506|E3 ubiquitin-protein ligase SHPRH [EC:3.6.4.- 6.3.2.19]	-	GO:0046872//metal ion binding;GO:0003676//nucleic acid binding	GO:0005634//nucleus
98	CL6459.Contig1_All	69 1835 minus strand polyphenol oxidase [Sesamum indicum]	81415	-|29	-|2.9	-|2	-|2	-|2	-|2	-|2	55.04	1e-109	gi|6137614|pdb|1BT1|A	Chain A, Catechol Oxidase From Ipomoea Batatas (Sweet Potatoes) In The Native Cu(Ii)-Cu(Ii) State >gi|6137615|pdb|1BT1|B Chain B, Catechol Oxidase From Ipomoea Batatas (Sweet Potatoes) In The Native Cu(Ii)-Cu(Ii) State >gi|6137616|pdb|1BT2|A Chain A, Catechol Oxidase From Ipomoea Batatas (Sweet Potatoes) In The Reduced Cu(I)-Cu(I) State >gi|6137617|pdb|1BT2|B Chain B, Catechol Oxidase From Ipomoe…	54.12	4e-121	sp|Q9ZP19|PPO1_IPOBA	Polyphenol oxidase I, chloroplastic OS=Ipomoea batatas GN=co-1 PE=1 SV=1	56.59	2e-69	D7T5P6	D7T5P6_VITVI Putative uncharacterized protein OS=Vitis vinifera GN=VIT_10s0116g00560 PE=4 SV=1	-	-	-	-	-	-	-	K00422|1|4e-129|459|vvi:100256583|polyphenol oxidase [EC:1.10.3.1]	-	-
99	Unigene21527_All	594 1457 5&apos;-aminoimidazole ribonucleotide synthetase [Solanum tuberosum]	35900	54|48	8.3|8.0	3|3	2|1	2|1	2|1	2|1	90.86	1e-91	gi|296082912|emb|CBI22213.3|	unnamed protein product [Vitis vinifera]	83.22	2e-136	sp|Q05728|PUR5_ARATH	Phosphoribosylformylglycinamidine cyclo-ligase, chloroplastic OS=Arabidopsis thaliana GN=PUR5 PE=2 SV=2	88.77	4e-142	D7U2F7	D7U2F7_VITVI Phosphoribosylformylglycinamidine cyclo-ligase OS=Vitis vinifera GN=VIT_07s0005g01170 PE=3 SV=1	RSc2623	314	1e-85	COG0150	Phosphoribosylaminoimidazole (AIR) synthetase	F	Nucleotide transport and metabolism ;	K01933|1|1e-144|510|vvi:100267493|phosphoribosylformylglycinamidine cyclo-ligase [EC:6.3.3.1]	GO:0006744//ubiquinone biosynthetic process;GO:0009220//pyrimidine ribonucleotide biosynthetic process;GO:0006189//'de novo' IMP biosynthetic process	GO:0005507//copper ion binding;GO:0005524//ATP binding;GO:0004641//phosphoribosylformylglycinamidine cyclo-ligase activity	GO:0005739//mitochondrion;GO:0009570//chloroplast stroma
100	Unigene10115_All	671 1288 hydrolase, putative [Ricinus communis] >gi|223550304|gb|EEF51791.1| hydrolase, putative [Ricinus communis]	27842	-|23	-|4.9	-|5	-|1	-|1	-|1	-|1	90.29	6e-107	gi|460399851|ref|XP_004245450.1|	PREDICTED: probable inactive purple acid phosphatase 27-like [Solanum lycopersicum]	76.21	5e-90	sp|Q5MAU8|PPA27_ARATH	Probable inactive purple acid phosphatase 27 OS=Arabidopsis thaliana GN=PAP27 PE=2 SV=1	86.41	1e-99	B9RAG4	B9RAG4_RICCO Hydrolase, putative OS=Ricinus communis GN=RCOM_1506240 PE=4 SV=1	Rv2577	54.7	1e-07	COG1409	Predicted phosphohydrolases	R	General function prediction only ;	-	-	GO:0046872//metal ion binding;GO:0003993//acid phosphatase activity	GO:0005618//cell wall
101	Unigene7610_All	45 593 minus strand PREDICTED: subtilisin-like protease [Vitis vinifera]	23559	82|93	8.7|8.7	-|-	3|2	3|2	1|1	1|1	67.03	3e-64	gi|225458649|ref|XP_002282833.1|	PREDICTED: subtilisin-like protease [Vitis vinifera]	42.93	7e-33	sp|O64495|SDD1_ARATH	Subtilisin-like protease SDD1 OS=Arabidopsis thaliana GN=SDD1 PE=2 SV=1	67.03	2e-63	F6H1C4	F6H1C4_VITVI Putative uncharacterized protein OS=Vitis vinifera GN=VIT_18s0001g10350 PE=4 SV=1	-	-	-	-	-	-	-	-	GO:0008152//metabolic process	GO:0016491//oxidoreductase activity;GO:0008236//serine-type peptidase activity	-
102	CL13165.Contig1_All	37 918 predicted protein [Populus trichocarpa] >gi|118481505|gb|ABK92695.1| unknown [Populus trichocarpa] >gi|222842772|gb|EEE80319.1| predicted protein [Populus trichocarpa]	39417	52|-	5.8|-	1|-	1|-	1|-	1|-	1|-	77.22	2e-27	gi|218194959|gb|EEC77386.1|	hypothetical protein OsI_16126 [Oryza sativa Indica Group]	-	-	-	-	77.22	2e-26	B8AUP1	B8AUP1_ORYSI Putative uncharacterized protein OS=Oryza sativa subsp. indica GN=OsI_16126 PE=4 SV=1	-	-	-	-	-	-	-	-	-	-
103	CL4900.Contig2_All	83 661 minus strand PREDICTED: NADPH:quinone oxidoreductase [Vitis vinifera] >gi|296087867|emb|CBI35123.3| unnamed protein product [Vitis vinifera]	25048	50|-	7.8|-	-|-	1|-	1|-	1|-	1|-	83.98	1e-82	gi|225465847|ref|XP_002264859.1|	PREDICTED: NADPH:quinone oxidoreductase [Vitis vinifera] >gi|296087867|emb|CBI35123.3| unnamed protein product [Vitis vinifera]	82.82	1e-71	sp|Q8H9D2|NQR_SOLTU	NAD(P)H:quinone oxidoreductase OS=Solanum tuberosum PE=2 SV=1	83.98	1e-81	D7TX98	D7TX98_VITVI Putative uncharacterized protein OS=Vitis vinifera GN=VIT_13s0084g00850 PE=4 SV=1	PA1204	163	2e-40	COG0431	Predicted flavoprotein	R	General function prediction only ;	-	GO:0031348//negative regulation of defense response;GO:0006635//fatty acid beta-oxidation;GO:0009867//jasmonic acid mediated signaling pathway;GO:0009697//salicylic acid biosynthetic process;GO:0006833//water transport;GO:0009862//systemic acquired resistance, salicylic acid mediated signaling pathway;GO:0010363//regulation of plant-type hypersensitive response;GO:0010310//regulation of hydrogen …	GO:0008752//FMN reductase activity;GO:0008270//zinc ion binding;GO:0000166//nucleotide binding;GO:0003955//NAD(P)H dehydrogenase (quinone) activity;GO:0016747//transferase activity, transferring acyl groups other than amino-acyl groups	GO:0005777//peroxisome;GO:0005829//cytosol;GO:0009570//chloroplast stroma;GO:0005886//plasma membrane;GO:0005739//mitochondrion
104	CL6177.Contig1_All	110 907 PREDICTED: 50S ribosomal protein L15, chloroplastic-like [Vitis vinifera] >gi|297737813|emb|CBI27014.3| unnamed protein product [Vitis vinifera]	37432	212|81	15.0|7.1	1|1	6|1	6|1	3|1	3|1	89.9	6e-44	gi|330318730|gb|AEC11025.1|	50S ribosomal protein L15 [Camellia sinensis]	73.86	2e-85	sp|P31165|RK15_PEA	50S ribosomal protein L15, chloroplastic (Fragment) OS=Pisum sativum GN=RPL15 PE=2 SV=1	89.9	6e-43	F4YFG4	F4YFG4_CAMSI 50S ribosomal protein L15 (Fragment) OS=Camellia sinensis PE=2 SV=1	all4198	127	1e-29	COG0200	Ribosomal protein L15	J	Translation, ribosomal structure and biogenesis ;	K02876|1|2e-92|337|vvi:100268043|large subunit ribosomal protein L15	GO:0006354//DNA-dependent transcription, elongation;GO:0006412//translation	GO:0003735//structural constituent of ribosome	GO:0009941//chloroplast envelope;GO:0000311//plastid large ribosomal subunit;GO:0009570//chloroplast stroma
105	CL1475.Contig1_All	91 525 minus strand thioredoxin H [Nicotiana alata]	20418	128|68	22.8|17.2	1|1	7|5	7|5	3|2	3|2	87.39	9e-57	gi|66096352|gb|AAY42864.1|	thioredoxin H [Nicotiana alata]	66.97	1e-39	sp|Q38879|TRXH2_ARATH	Thioredoxin H2 OS=Arabidopsis thaliana GN=TRX2 PE=2 SV=2	87.39	1e-55	Q4U0W0	Q4U0W0_NICAL Thioredoxin H OS=Nicotiana alata GN=Trxh PE=2 SV=1	YCR083w	95.9	2e-20	COG0526	Thiol-disulfide isomerase and thioredoxins	OC	Posttranslational modification, protein turnover, chaperones ; Energy production and conversion ;	K03671|1|1e-45|179|vvi:100252624|thioredoxin 1	GO:0000280//nuclear division;GO:0045454//cell redox homeostasis;GO:0006662//glycerol ether metabolic process;GO:0000103//sulfate assimilation;GO:0007000//nucleolus organization	GO:0016671//oxidoreductase activity, acting on a sulfur group of donors, disulfide as acceptor;GO:0009055//electron carrier activity;GO:0015035//protein disulfide oxidoreductase activity	GO:0005886//plasma membrane;GO:0005829//cytosol;GO:0005739//mitochondrion
106	CL5752.Contig1_All	135 1577 PREDICTED: uncharacterized protein LOC100256872 [Vitis vinifera]	65896	57|-	4.8|-	1|-	2|-	2|-	2|-	2|-	83.77	2e-93	gi|356532999|ref|XP_003535056.1|	PREDICTED: uncharacterized protein LOC100796331 [Glycine max]	60.47	3e-72	sp|P43188|KADC_MAIZE	Adenylate kinase, chloroplastic OS=Zea mays GN=ADK1 PE=1 SV=1	81.96	4e-90	I1L2C3	I1L2C3_SOYBN Uncharacterized protein OS=Glycine max PE=4 SV=1	BH0155	169	1e-41	COG0563	Adenylate kinase and related kinases	F	Nucleotide transport and metabolism ;	K00939|1|0.0|702|rcu:RCOM_0701690|adenylate kinase [EC:2.7.4.3]	GO:0046939//nucleotide phosphorylation;GO:0006354//DNA-dependent transcription, elongation;GO:0009165//nucleotide biosynthetic process;GO:0015979//photosynthesis	GO:0004017//adenylate kinase activity;GO:0005524//ATP binding	GO:0009941//chloroplast envelope;GO:0009535//chloroplast thylakoid membrane
107	CL7252.Contig1_All	374 2458 PREDICTED: long chain acyl-CoA synthetase 9, chloroplastic [Vitis vinifera] >gi|302141820|emb|CBI19023.3| unnamed protein product [Vitis vinifera]	91176	52|71	4.7|7.6	1|1	2|4	2|4	2|3	2|3	84.1	9e-178	gi|224082292|ref|XP_002306635.1|	predicted protein [Populus trichocarpa] >gi|222856084|gb|EEE93631.1| predicted protein [Populus trichocarpa]	78.16	0	sp|Q9CAP8|LACS9_ARATH	Long chain acyl-CoA synthetase 9, chloroplastic OS=Arabidopsis thaliana GN=LACS9 PE=2 SV=1	84.1	9e-177	B9H7E7	B9H7E7_POPTR Predicted protein (Fragment) OS=Populus trichocarpa GN=POPTRDRAFT_209891 PE=4 SV=1	SPBC18H10.02	377	3e-104	COG1022	Long-chain acyl-CoA synthetases (AMP-forming)	I	Lipid transport and metabolism ;	K01897|1|0.0|1105|vvi:100265978|long-chain acyl-CoA synthetase [EC:6.2.1.3]	GO:0006633//fatty acid biosynthetic process;GO:0001676//long-chain fatty acid metabolic process	GO:0004467//long-chain fatty acid-CoA ligase activity	GO:0009941//chloroplast envelope;GO:0016020//membrane;GO:0005739//mitochondrion
108	CL2485.Contig1_All	225 2909 unnamed protein product [Vitis vinifera]	120856	32|-	1.1|-	3|-	1|-	1|-	1|-	1|-	91.4	2e-121	gi|222624782|gb|EEE58914.1|	hypothetical protein OsJ_10558 [Oryza sativa Japonica Group]	83	0	sp|Q69UZ3|LONM_ORYSJ	Lon protease homolog, mitochondrial OS=Oryza sativa subsp. japonica GN=Os07g0689300 PE=2 SV=1	87.4	0	Q10MJ8	Q10MJ8_ORYSJ Lon protease homolog OS=Oryza sativa subsp. japonica GN=Os03g0306400 PE=3 SV=1	CT344	762	0	COG0466	ATP-dependent Lon protease, bacterial type	O	Posttranslational modification, protein turnover, chaperones ;	K08675|1|0.0|1515|vvi:100254508|Lon-like ATP-dependent protease [EC:3.4.21.-]	GO:0000741//karyogamy;GO:0051131//chaperone-mediated protein complex assembly;GO:0070407//oxidation-dependent protein catabolic process;GO:0009560//embryo sac egg cell differentiation;GO:0006515//misfolded or incompletely synthesized protein catabolic process;GO:0001666//response to hypoxia;GO:0007005//mitochondrion organization;GO:0051260//protein homooligomerization;GO:0006200//ATP catabolic pr…	GO:0005515//protein binding;GO:0004252//serine-type endopeptidase activity;GO:0004176//ATP-dependent peptidase activity;GO:0070361//mitochondrial light strand promoter anti-sense binding;GO:0003697//single-stranded DNA binding;GO:0003727//single-stranded RNA binding;GO:0005524//ATP binding	GO:0009507//chloroplast;GO:0042645//mitochondrial nucleoid;GO:0005829//cytosol
109	CL7717.Contig2_All	1487 1999 unnamed protein product [Vitis vinifera]	27573	-|21	-|5.8	-|2	-|1	-|1	-|1	-|1	91.18	3e-48	gi|356531872|ref|XP_003534500.1|	PREDICTED: calreticulin-3-like [Glycine max]	80.39	1e-43	sp|O04153|CALR3_ARATH	Calreticulin-3 OS=Arabidopsis thaliana GN=CRT3 PE=2 SV=2	91.18	3e-47	I1L685	I1L685_SOYBN Uncharacterized protein OS=Glycine max GN=Gma.57483 PE=4 SV=1	-	-	-	-	-	-	-	K08057|1|7e-45|177|sbi:SORBI_09g024930|calreticulin	GO:0046283//anthocyanin-containing compound metabolic process;GO:0009626//plant-type hypersensitive response;GO:0006457//protein folding;GO:0042742//defense response to bacterium;GO:0055074//calcium ion homeostasis;GO:0010204//defense response signaling pathway, resistance gene-independent	GO:0005509//calcium ion binding;GO:0051082//unfolded protein binding	GO:0005789//endoplasmic reticulum membrane
110	CL8914.Contig1_All	34 276 minus strand unnamed protein product [Vitis vinifera] >CL8914.Contig2_All 34 276 minus strand unnamed protein product [Vitis vinifera]	11417	189|81	14.8|14.8	1|1	4|2	4|2	1|1	1|1	96.08	4e-21	gi|330318585|gb|AEC10961.1|	ribosomal protein s28 [Camellia sinensis]	88.24	5e-18	sp|P34789|RS282_ARATH	40S ribosomal protein S28-2 OS=Arabidopsis thaliana GN=RPS28C PE=3 SV=1	96.08	6e-20	F4YFA0	F4YFA0_CAMSI Ribosomal protein s28 OS=Camellia sinensis PE=4 SV=1	SPCC285.15c	93.6	8e-20	COG2053	Ribosomal protein S28E/S33	J	Translation, ribosomal structure and biogenesis ;	K02979|1|2e-22|101|rcu:RCOM_0687370|small subunit ribosomal protein S28e	GO:0006412//translation	GO:0003735//structural constituent of ribosome	GO:0005886//plasma membrane;GO:0005618//cell wall;GO:0022627//cytosolic small ribosomal subunit
111	CL3035.Contig1_All	97 1554 minus strand PREDICTED: 6-phosphogluconate dehydrogenase, decarboxylating-like [Vitis vinifera]	62067	80|-	7.2|-	-|-	3|-	1|-	3|-	1|-	91.94	3e-63	gi|42795347|gb|AAS46015.1|	6-phosphogluconate dehydrogenase [Capsicum annuum]	83.58	0	sp|Q94KU2|6PGD2_SPIOL	6-phosphogluconate dehydrogenase, decarboxylating 2, chloroplastic OS=Spinacia oleracea GN=pgdP PE=1 SV=1	85.01	0	F6HUQ8	F6HUQ8_VITVI 6-phosphogluconate dehydrogenase, decarboxylating OS=Vitis vinifera GN=VIT_02s0025g00900 PE=3 SV=1	alr5275	548	6e-156	COG0362	6-phosphogluconate dehydrogenase	G	Carbohydrate transport and metabolism ;	K00033|1|0.0|859|vvi:100241717|6-phosphogluconate dehydrogenase [EC:1.1.1.44]	GO:0009749//response to glucose stimulus;GO:0009744//response to sucrose stimulus;GO:0009750//response to fructose stimulus;GO:0006098//pentose-phosphate shunt;GO:0009651//response to salt stress;GO:0052546//cell wall pectin metabolic process;GO:0046686//response to cadmium ion;GO:0052541//plant-type cell wall cellulose metabolic process	GO:0004616//phosphogluconate dehydrogenase (decarboxylating) activity;GO:0050661//NADP binding	GO:0005829//cytosol;GO:0005739//mitochondrion;GO:0009506//plasmodesma;GO:0009570//chloroplast stroma;GO:0016020//membrane
112	Unigene32595_All	277 2454 minus strand PREDICTED: cellulose synthase-like protein G2-like [Glycine max]	94905	75|-	5.5|-	-|-	6|-	6|-	4|-	4|-	55.36	4e-110	gi|147785659|emb|CAN70913.1|	hypothetical protein VITISV_002996 [Vitis vinifera]	43.61	3e-22	sp|Q9SRW9|CSLD5_ARATH	Cellulose synthase-like protein D5 OS=Arabidopsis thaliana GN=CSLD5 PE=2 SV=1	55.36	4e-109	A5C5Z7	A5C5Z7_VITVI Putative uncharacterized protein OS=Vitis vinifera GN=VITISV_002996 PE=4 SV=1	alr3757	94.4	7e-19	COG1215	Glycosyltransferases, probably involved in cell wall biogenesis	M	Cell wall/membrane/envelope biogenesis ;	K10999|1|1e-107|389|sbi:SORBI_03g034680|cellulose synthase A [EC:2.4.1.12]	-	GO:0016740//transferase activity	-
113	CL6347.Contig1_All	2 445 ethylene-overproducer1-like protein [Solanum lycopersicum] >gi|78707376|gb|ABB46489.1| ethylene-overproducer1-like protein [Solanum lycopersicum]	21177	16|-	5.4|-	-|-	1|-	1|-	1|-	1|-	68.21	1e-53	gi|70780055|gb|AAZ08351.1|	ethylene overproducer-like 1 [Solanum lycopersicum]	59.21	4e-46	sp|Q9ZQX6|ETOL1_ARATH	ETO1-like protein 1 OS=Arabidopsis thaliana GN=EOL1 PE=1 SV=1	68.21	1e-52	Q0QW06	Q0QW06_SOLLC Ethylene-overproducer1-like protein OS=Solanum lycopersicum GN=EOL1 PE=2 SV=1	-	-	-	-	-	-	-	-	GO:0000394//RNA splicing, via endonucleolytic cleavage and ligation;GO:0007267//cell-cell signaling;GO:0010364//regulation of ethylene biosynthetic process;GO:0010050//vegetative phase change;GO:0009855//determination of bilateral symmetry;GO:0009086//methionine biosynthetic process;GO:0009069//serine family amino acid metabolic process;GO:0010014//meristem initiation;GO:0035196//production of mi…	GO:0005515//protein binding	GO:0005634//nucleus
114	CL521.Contig1_All	231 3005 minus strand RecName: Full=ATP-dependent Clp protease ATP-binding subunit clpA homolog CD4B, chloroplastic; Flags: Precursor >gi|170435|gb|AAA34161.1| ATP-dependent protease (CD4B) [Solanum lycopersicum]	121205	760|540	17.1|13.6	1|1	27|26	27|26	12|9	12|9	95.67	0	gi|449529856|ref|XP_004171914.1|	PREDICTED: LOW QUALITY PROTEIN: chaperone protein ClpC, chloroplastic-like, partial [Cucumis sativus]	93.04	0	sp|P31542|CLPAB_SOLLC	ATP-dependent Clp protease ATP-binding subunit clpA homolog CD4B, chloroplastic OS=Solanum lycopersicum GN=CD4B PE=3 SV=1	94.5	0	A9PHQ2	A9PHQ2_POPTR Putative uncharacterized protein OS=Populus trichocarpa PE=2 SV=1	alr2999	1306	0	COG0542	ATPases with chaperone activity, ATP-binding subunit	O	Posttranslational modification, protein turnover, chaperones ;	K03696|1|0.0|1526|vvi:100250896|ATP-dependent Clp protease ATP-binding subunit ClpC	GO:0042744//hydrogen peroxide catabolic process;GO:0009902//chloroplast relocation;GO:0006289//nucleotide-excision repair;GO:0010304//PSII associated light-harvesting complex II catabolic process;GO:0034660//ncRNA metabolic process;GO:0006508//proteolysis;GO:0042793//transcription from plastid promoter;GO:0045037//protein import into chloroplast stroma;GO:0010380//regulation of chlorophyll biosyn…	GO:0004176//ATP-dependent peptidase activity;GO:0003677//DNA binding;GO:0004518//nuclease activity;GO:0005524//ATP binding	GO:0031897//Tic complex;GO:0005618//cell wall;GO:0005829//cytosol;GO:0009570//chloroplast stroma;GO:0009535//chloroplast thylakoid membrane;GO:0005739//mitochondrion
115	CL5531.Contig1_All	133 1830 glutamate/malate translocator [Nicotiana tabacum]	69209	40|49	1.8|1.8	1|1	2|2	2|2	1|1	1|1	91.1	5e-161	gi|255569710|ref|XP_002525819.1|	2-oxoglutarate/malate translocator, chloroplast precursor, putative [Ricinus communis] >gi|223534824|gb|EEF36513.1| 2-oxoglutarate/malate translocator, chloroplast precursor, putative [Ricinus communis]	82.8	0	sp|Q8L7Z9|DIT2_SPIOL	Dicarboxylate transporter 2, chloroplastic OS=Spinacia oleracea GN=DIT2 PE=1 SV=1	91.1	5e-160	B9SIK0	B9SIK0_RICCO 2-oxoglutarate/malate translocator, chloroplast, putative OS=Ricinus communis GN=RCOM_0821410 PE=4 SV=1	CAC1590	433	3e-121	COG0471	Di- and tricarboxylate transporters	P	Inorganic ion transport and metabolism ;	K03319|1|0.0|684|zma:541643|divalent anion:Na+ symporter, DASS family	GO:0006814//sodium ion transport;GO:0019676//ammonia assimilation cycle;GO:0015729//oxaloacetate transport;GO:0071423//malate transmembrane transport;GO:0015813//L-glutamate transport;GO:0009624//response to nematode	GO:0015131//oxaloacetate transmembrane transporter activity;GO:0015367//oxoglutarate:malate antiporter activity;GO:0005313//L-glutamate transmembrane transporter activity	GO:0009941//chloroplast envelope;GO:0009534//chloroplast thylakoid;GO:0016020//membrane
116	Unigene24603_All	268 822 minus strand copper ion binding protein, putative [Ricinus communis] >gi|223532337|gb|EEF34136.1| copper ion binding protein, putative [Ricinus communis]	22858	22|27	5.9|5.9	-|-	1|1	1|1	1|1	1|1	74.78	3e-46	gi|470120884|ref|XP_004296517.1|	PREDICTED: early nodulin-like protein 2-like [Fragaria vesca subsp. vesca]	53.97	4e-31	sp|Q5JNJ5|ENL1_ORYSJ	Early nodulin-like protein 1 OS=Oryza sativa subsp. japonica GN=ENODL1 PE=1 SV=1	70.89	6e-28	I1M366	I1M366_SOYBN Uncharacterized protein OS=Glycine max GN=Gma.48361 PE=4 SV=1	-	-	-	-	-	-	-	-	-	GO:0005507//copper ion binding;GO:0009055//electron carrier activity	-
117	CL1931.Contig1_All	368 2248 minus strand dynamin, putative [Ricinus communis] >gi|223534183|gb|EEF35899.1| dynamin, putative [Ricinus communis]	81365	34|-	3.8|-	-|-	2|-	2|-	2|-	2|-	88.84	0	gi|225453246|ref|XP_002265511.1|	PREDICTED: dynamin-related protein 1E isoform 1 [Vitis vinifera] >gi|297734680|emb|CBI16731.3| unnamed protein product [Vitis vinifera]	82.03	0	sp|Q9FNX5|DRP1E_ARATH	Dynamin-related protein 1E OS=Arabidopsis thaliana GN=DRP1E PE=1 SV=1	88.84	0	B9SKH8	B9SKH8_RICCO Dynamin, putative OS=Ricinus communis GN=RCOM_0658880 PE=3 SV=1	YLL001w	368	1e-101	COG0699	Predicted GTPases (dynamin-related)	R	General function prediction only ;	K01528|1|1e-80|299|cme:CME019C|dynamin GTPase [EC:3.6.5.5]	GO:0031348//negative regulation of defense response;GO:0009595//detection of biotic stimulus;GO:0009867//jasmonic acid mediated signaling pathway;GO:0009697//salicylic acid biosynthetic process;GO:0009862//systemic acquired resistance, salicylic acid mediated signaling pathway;GO:0010363//regulation of plant-type hypersensitive response;GO:0010310//regulation of hydrogen peroxide metabolic proces…	GO:0005525//GTP binding;GO:0003924//GTPase activity	GO:0005774//vacuolar membrane;GO:0009506//plasmodesma;GO:0005886//plasma membrane;GO:0005739//mitochondrion
118	CL11494.Contig1_All	340 1794 minus strand predicted protein [Populus trichocarpa] >gi|222839345|gb|EEE77682.1| predicted protein [Populus trichocarpa]	61613	-|142	-|18.6	-|1	-|9	-|9	-|6	-|6	92.67	4e-80	gi|21693595|gb|AAM75360.1|AF521014_1	putative selenium binding protein [Narcissus pseudonarcissus]	78.16	0	sp|O23264|SEBP1_ARATH	Selenium-binding protein 1 OS=Arabidopsis thaliana GN=SBP1 PE=1 SV=1	84.78	0	D7SNS5	D7SNS5_VITVI Putative uncharacterized protein OS=Vitis vinifera GN=VIT_05s0029g00240 PE=4 SV=1	-	-	-	-	-	-	-	-	GO:0046686//response to cadmium ion;GO:0010197//polar nucleus fusion;GO:0071291//cellular response to selenium ion;GO:0042542//response to hydrogen peroxide;GO:0000103//sulfate assimilation	GO:0008430//selenium binding	-
119	CL8854.Contig2_All	194 1015 structural molecule, putative [Ricinus communis] >gi|223532460|gb|EEF34251.1| structural molecule, putative [Ricinus communis]	37406	-|21	-|3.3	-|-	-|1	-|1	-|1	-|1	88.37	6e-14	gi|224159201|ref|XP_002338054.1|	predicted protein [Populus trichocarpa] >gi|222870558|gb|EEF07689.1| predicted protein [Populus trichocarpa]	69.78	5e-108	sp|Q8LAP6|PAP12_ARATH	Probable plastid-lipid-associated protein 12, chloroplastic OS=Arabidopsis thaliana GN=PAP12 PE=2 SV=1	88.37	6e-13	B9PAN0	B9PAN0_POPTR Predicted protein OS=Populus trichocarpa GN=POPTRDRAFT_580531 PE=4 SV=1	-	-	-	-	-	-	-	-	GO:0006098//pentose-phosphate shunt;GO:0010027//thylakoid membrane organization	GO:0005198//structural molecule activity	GO:0009941//chloroplast envelope;GO:0009535//chloroplast thylakoid membrane
120	CL4398.Contig1_All	177 371 minus strand predicted protein [Populus trichocarpa] >gi|224110082|ref|XP_002315409.1| predicted protein [Populus trichocarpa] >gi|118481584|gb|ABK92734.1| unknown [Populus trichocarpa] >gi|118481768|gb|ABK92823.1| unknown [Populus trich	9020	169|118	18.5|18.5	3|3	4|3	4|3	1|1	1|1	96.08	4e-21	gi|224100565|ref|XP_002311925.1|	predicted protein [Populus trichocarpa] >gi|224110082|ref|XP_002315409.1| predicted protein [Populus trichocarpa] >gi|118481584|gb|ABK92734.1| unknown [Populus trichocarpa] >gi|118481768|gb|ABK92823.1| unknown [Populus trichocarpa] >gi|118482102|gb|ABK92982.1| unknown [Populus trichocarpa] >gi|118482699|gb|ABK93268.1| unknown [Populus trichocarpa] >gi|222851745|gb|EEE89292.1| predicted protein [P…	88.24	9e-18	sp|Q9SR73|RS281_ARATH	40S ribosomal protein S28-1 OS=Arabidopsis thaliana GN=RPS28A PE=3 SV=1	96.08	6e-20	A9P8N1	A9P8N1_POPTR Predicted protein OS=Populus trichocarpa GN=POPTRDRAFT_725361 PE=4 SV=1	SPCC285.15c	94	6e-20	COG2053	Ribosomal protein S28E/S33	J	Translation, ribosomal structure and biogenesis ;	K02979|1|3e-22|101|pop:POPTR_820186|small subunit ribosomal protein S28e	GO:0006412//translation	GO:0003735//structural constituent of ribosome	GO:0005886//plasma membrane;GO:0005618//cell wall;GO:0022627//cytosolic small ribosomal subunit
121	CL9277.Contig1_All	404 1510 minus strand PREDICTED: U-box domain-containing protein 9 [Vitis vinifera] >gi|296085175|emb|CBI28670.3| unnamed protein product [Vitis vinifera]	46737	18|-	4.1|-	1|-	1|-	1|-	1|-	1|-	57.45	2e-109	gi|225430672|ref|XP_002270882.1|	PREDICTED: U-box domain-containing protein 9 [Vitis vinifera] >gi|296085175|emb|CBI28670.3| unnamed protein product [Vitis vinifera]	49.15	7e-12	sp|Q9CAG5|PUB7_ARATH	U-box domain-containing protein 7 OS=Arabidopsis thaliana GN=PUB7 PE=2 SV=1	57.45	2e-108	D7TDU7	D7TDU7_VITVI Putative uncharacterized protein OS=Vitis vinifera GN=VIT_04s0043g00840 PE=4 SV=1	-	-	-	-	-	-	-	-	-	-
122	CL4720.Contig1_All	175 1560 4-hydroxy-3-methylbut-2-enyl diphosphate reductase 1 [Salvia miltiorrhiza]	64560	-|46	-|2.4	-|3	-|1	-|1	-|1	-|1	93.08	5e-68	gi|21435739|gb|AAM53956.1|AF514843_1	LYTB-like protein [Forsythia x intermedia]	80.09	0	sp|Q6AVG6|ISPH_ORYSJ	4-hydroxy-3-methylbut-2-enyl diphosphate reductase, chloroplastic OS=Oryza sativa subsp. japonica GN=ISPH PE=2 SV=1	93.08	5e-67	Q8LKH3	Q8LKH3_FORIN LYTB-like protein (Fragment) OS=Forsythia intermedia GN=LYTB PE=2 SV=1	all0985	554	1e-157	COG0761	Penicillin tolerance protein	IM	Lipid transport and metabolism ; Cell wall/membrane/envelope biogenesis ;	K03527|1|0.0|798|vvi:100267479|4-hydroxy-3-methylbut-2-enyl diphosphate reductase [EC:1.17.1.2]	GO:0016114//terpenoid biosynthetic process;GO:0019288//isopentenyl diphosphate biosynthetic process, mevalonate-independent pathway;GO:0055114//oxidation-reduction process	GO:0051745//4-hydroxy-3-methylbut-2-en-1-yl diphosphate reductase activity;GO:0046429//4-hydroxy-3-methylbut-2-en-1-yl diphosphate synthase activity;GO:0051538//3 iron, 4 sulfur cluster binding	GO:0009570//chloroplast stroma
123	CL6497.Contig4_All	306 3308 aconitase, putative [Ricinus communis] >gi|223536553|gb|EEF38199.1| aconitase, putative [Ricinus communis]	127196	307|748	6.9|9.8	1|1	13|18	10|2	6|7	4|2	91.46	1e-37	gi|33772167|gb|AAQ54520.1|	aconitate hydratase [Malus x domestica]	88.41	0	sp|P49608|ACOC_CUCMA	Aconitate hydratase, cytoplasmic OS=Cucurbita maxima PE=2 SV=1	89.52	0	D3GQL1	D3GQL1_9ROSI Aconitate hydratase 3 OS=Citrus clementina GN=aco3 PE=2 SV=1	BS_citB	1019	0	COG1048	Aconitase A	C	Energy production and conversion ;	K01681|1|0.0|1743|rcu:RCOM_0487910|aconitate hydratase 1 [EC:4.2.1.3]	GO:0008152//metabolic process	GO:0051539//4 iron, 4 sulfur cluster binding;GO:0052633//isocitrate hydro-lyase (cis-aconitate-forming) activity;GO:0052632//citrate hydro-lyase (cis-aconitate-forming) activity	-
124	CL10860.Contig1_All	111 1259 PREDICTED: GDSL esterase/lipase At3g26430 [Vitis vinifera] >gi|296081363|emb|CBI16796.3| unnamed protein product [Vitis vinifera]	48737	45|-	7.0|-	-|-	2|-	2|-	2|-	2|-	80.79	1e-172	gi|460386915|ref|XP_004239139.1|	PREDICTED: GDSL esterase/lipase At3g26430-like [Solanum lycopersicum]	64.97	4e-145	sp|Q9LIN2|GDL53_ARATH	GDSL esterase/lipase At3g26430 OS=Arabidopsis thaliana GN=At3g26430 PE=2 SV=1	79.72	9e-173	D7SMB7	D7SMB7_VITVI Putative uncharacterized protein OS=Vitis vinifera GN=VIT_01s0137g00720 PE=4 SV=1	-	-	-	-	-	-	-	K01206|1|3e-131|466|ath:AT1G67830|alpha-L-fucosidase [EC:3.2.1.51]!K00514|3|2e-34|145|rcu:RCOM_1428040|zeta-carotene desaturase [EC:1.3.5.6]	GO:0006629//lipid metabolic process	GO:0016788//hydrolase activity, acting on ester bonds;GO:0004560//alpha-L-fucosidase activity	GO:0009505//plant-type cell wall
125	CL501.Contig3_All	1144 1518 unnamed protein product [Vitis vinifera]	16018	626|615	35.2|48.0	1|1	9|10	9|9	2|3	2|2	69.52	7e-38	gi|255571479|ref|XP_002526687.1|	conserved hypothetical protein [Ricinus communis] >gi|223533987|gb|EEF35709.1| conserved hypothetical protein [Ricinus communis]	-	-	-	-	69.52	9e-37	B9SL18	B9SL18_RICCO Putative uncharacterized protein OS=Ricinus communis GN=RCOM_0848870 PE=4 SV=1	-	-	-	-	-	-	-	-	GO:0010103//stomatal complex morphogenesis;GO:0006098//pentose-phosphate shunt;GO:0006364//rRNA processing;GO:0000023//maltose metabolic process;GO:0019252//starch biosynthetic process;GO:0009657//plastid organization;GO:0010207//photosystem II assembly;GO:0043085//positive regulation of catalytic activity	-	GO:0009535//chloroplast thylakoid membrane;GO:0009570//chloroplast stroma
126	CL5656.Contig3_All	100 579 minus strand putative glycine-rich RNA-binding protein 2 [Catharanthus roseus]	17610	98|142	5.0|13.8	2|1	6|12	6|12	1|2	1|2	91.46	2e-38	gi|460370210|ref|XP_004230947.1|	PREDICTED: glycine-rich RNA-binding protein-like isoform 5 [Solanum lycopersicum]	85.37	7e-36	sp|Q03878|GRP1_DAUCA	Glycine-rich RNA-binding protein OS=Daucus carota PE=2 SV=1	90.59	2e-38	Q9M6A0	Q9M6A0_CATRO Putative glycine-rich RNA binding protein 3 OS=Catharanthus roseus GN=GRP-3 PE=2 SV=1	all2777	70.5	1e-12	COG0724	RNA-binding proteins (RRM domain)	R	General function prediction only ;	K13195|1|2e-37|152|pop:POPTR_712972|cold-inducible RNA-binding protein!K02965|2|1e-15|80.1|ath:AT5G47320|small subunit ribosomal protein S19!K11294|3|3e-14|75.9|smo:SELMODRAFT_15428|nucleolin!K14411|5|2e-13|73.2|zma:100280293|RNA-binding protein Musashi	-	GO:0003676//nucleic acid binding;GO:0000166//nucleotide binding	-
127	Unigene14770_All	89 1450 minus strand PREDICTED: uncharacterized protein LOC100264211 [Vitis vinifera]	57233	-|39	-|2.0	-|-	-|1	-|1	-|1	-|1	66.4	4e-139	gi|224143507|ref|XP_002336049.1|	predicted protein [Populus trichocarpa] >gi|222869554|gb|EEF06685.1| predicted protein [Populus trichocarpa]	-	-	-	-	66.4	4e-138	B9P4X3	B9P4X3_POPTR Predicted protein OS=Populus trichocarpa GN=POPTRDRAFT_790181 PE=4 SV=1	-	-	-	-	-	-	-	-	-	-
128	CL4099.Contig2_All	605 3034 minus strand PREDICTED: subtilisin-like protease [Vitis vinifera] >gi|296090288|emb|CBI40107.3| unnamed protein product [Vitis vinifera]	98891	65|-	2.2|-	3|-	1|-	1|-	1|-	1|-	87.61	0	gi|225470678|ref|XP_002269786.1|	PREDICTED: subtilisin-like protease [Vitis vinifera] >gi|296090288|emb|CBI40107.3| unnamed protein product [Vitis vinifera]	46.48	1e-08	sp|P20724|ELYA_BACYA	Alkaline elastase YaB OS=Bacillus sp. (strain YaB) GN=ale PE=1 SV=1	87.72	0	F6I5N7	F6I5N7_VITVI Putative uncharacterized protein OS=Vitis vinifera GN=VIT_11s0103g00550 PE=3 SV=1	BS_vpr	105	3e-22	COG1404	Subtilisin-like serine proteases	O	Posttranslational modification, protein turnover, chaperones ;	-	GO:0006508//proteolysis;GO:0043086//negative regulation of catalytic activity;GO:0000023//maltose metabolic process;GO:0019252//starch biosynthetic process;GO:0007020//microtubule nucleation;GO:0019761//glucosinolate biosynthetic process;GO:0043085//positive regulation of catalytic activity;GO:0009736//cytokinin mediated signaling pathway	GO:0042802//identical protein binding;GO:0004252//serine-type endopeptidase activity	GO:0048196//plant extracellular matrix;GO:0005618//cell wall;GO:0005576//extracellular region;GO:0016020//membrane
129	CL501.Contig2_All	256 849 conserved hypothetical protein [Ricinus communis] >gi|223533987|gb|EEF35709.1| conserved hypothetical protein [Ricinus communis]	24708	1180|1168	22.2|30.3	1|1	16|17	6|4	2|3	1|1	72.41	5e-07	gi|108862122|gb|ABA95711.2|	FHA domain containing protein, expressed [Oryza sativa Japonica Group]	29.58	3e-06	sp|Q40412|ABA2_NICPL	Zeaxanthin epoxidase, chloroplastic OS=Nicotiana plumbaginifolia GN=ABA2 PE=1 SV=1	72.41	5e-06	Q2QYD0	Q2QYD0_ORYSJ FHA domain containing protein, expressed OS=Oryza sativa subsp. japonica GN=LOC_Os12g03070 PE=4 SV=2	CAC0406	49.3	4e-06	COG1716	FOG: FHA domain	T	Signal transduction mechanisms ;	-	GO:0010103//stomatal complex morphogenesis;GO:0006098//pentose-phosphate shunt;GO:0006364//rRNA processing;GO:0000023//maltose metabolic process;GO:0019252//starch biosynthetic process;GO:0009657//plastid organization;GO:0010207//photosystem II assembly;GO:0043085//positive regulation of catalytic activity	-	GO:0009535//chloroplast thylakoid membrane;GO:0009570//chloroplast stroma
130	Unigene15585_All	185 763 minus strand predicted protein [Populus trichocarpa] >gi|222868895|gb|EEF06026.1| predicted protein [Populus trichocarpa]	22000	33|-	7.8|-	-|-	1|-	1|-	1|-	1|-	76.39	1e-53	gi|118484446|gb|ABK94099.1|	unknown [Populus trichocarpa]	37.66	7e-19	sp|Q9LBW5|PHI_MYCGS	3-hexulose-6-phosphate isomerase OS=Mycobacterium gastri GN=rmpB PE=2 SV=1	76.39	9e-53	A9PCJ6	A9PCJ6_POPTR Putative uncharacterized protein OS=Populus trichocarpa PE=2 SV=1	mlr8483	146	2e-35	COG0794	Predicted sugar phosphate isomerase involved in capsule formation	M	Cell wall/membrane/envelope biogenesis ;	-	GO:0005975//carbohydrate metabolic process	GO:0030246//carbohydrate binding;GO:0016853//isomerase activity	-
131	Unigene29038_All	84 1157 2,4-dihydroxyhept-2-ene-1,7-dioic acid aldolase, putative [Ricinus communis] >gi|223525555|gb|EEF28088.1| 2,4-dihydroxyhept-2-ene-1,7-dioic acid aldolase, putative [Ricinus communis]	44906	101|61	5.0|5.0	-|-	2|1	2|1	1|1	1|1	82.73	3e-118	gi|224075213|ref|XP_002304576.1|	predicted protein [Populus trichocarpa] >gi|222842008|gb|EEE79555.1| predicted protein [Populus trichocarpa]	35.91	6e-25	sp|O86013|BPHF_SPHAR	4-hydroxy-2-oxovalerate aldolase OS=Sphingomonas aromaticivorans GN=bphF PE=3 SV=1	82.73	3e-117	B9GY23	B9GY23_POPTR Predicted protein (Fragment) OS=Populus trichocarpa GN=POPTRDRAFT_413181 PE=4 SV=1	yfaU	148	1e-35	COG3836	2,4-dihydroxyhept-2-ene-1,7-dioic acid aldolase	G	Carbohydrate transport and metabolism ;	-	GO:0006725//cellular aromatic compound metabolic process	GO:0008672//2-dehydro-3-deoxyglucarate aldolase activity	GO:0005739//mitochondrion;GO:0009507//chloroplast
132	Unigene28717_All	54 254 minus strand proteinase inhibitor [Jatropha curcas]	8702	57|35	19.4|19.4	-|-	1|1	1|1	1|1	1|1	77.61	2e-24	gi|284433788|gb|ADB85100.1|	proteinase inhibitor [Jatropha curcas]	69.23	1e-20	sp|P82381|ICI_LINUS	Proteinase inhibitor OS=Linum usitatissimum PE=1 SV=1	77.61	2e-23	D6BR63	D6BR63_9ROSI Proteinase inhibitor OS=Jatropha curcas PE=4 SV=1	-	-	-	-	-	-	-	-	GO:0009611//response to wounding;GO:0015824//proline transport;GO:0050832//defense response to fungus	GO:0004867//serine-type endopeptidase inhibitor activity	GO:0005576//extracellular region;GO:0005618//cell wall
133	CL2993.Contig2_All	59 1735 minus strand Putative 2-3 biphosphoglycerate independant phosphoglycerate mutase [Vitis vinifera]	73779	-|193	-|13.2	-|-	-|9	-|8	-|6	-|5	91.29	0	gi|449524762|ref|XP_004169390.1|	PREDICTED: LOW QUALITY PROTEIN: 2,3-bisphosphoglycerate-independent phosphoglycerate mutase-like [Cucumis sativus]	89.62	0	sp|Q42908|PMGI_MESCR	2,3-bisphosphoglycerate-independent phosphoglycerate mutase OS=Mesembryanthemum crystallinum GN=PGM1 PE=2 SV=1	90.85	3e-163	E6Y5B3	E6Y5B3_9ROSI 2,3-bisphosphoglycerate-independent phosphoglycerate mutase (Fragment) OS=Vitis amurensis GN=PGM PE=2 SV=1	MA4007	297	3e-80	COG0696	Phosphoglyceromutase	G	Carbohydrate transport and metabolism ;	K15633|1|0.0|1016|vvi:100245007|2,3-bisphosphoglycerate-independent phosphoglycerate mutase [EC:5.4.2.1]	GO:0009409//response to cold;GO:0046686//response to cadmium ion;GO:0006096//glycolysis	GO:0030145//manganese ion binding;GO:0004619//phosphoglycerate mutase activity	GO:0005886//plasma membrane;GO:0005740//mitochondrial envelope;GO:0009507//chloroplast;GO:0005829//cytosol;GO:0048046//apoplast
134	CL12934.Contig1_All	77 271 unnamed protein product [Vitis vinifera]	11514	-|20	-|15.4	-|1	-|1	-|1	-|1	-|1	100	9e-13	gi|460400954|ref|XP_004245996.1|	PREDICTED: 40S ribosomal protein S30-like [Solanum lycopersicum]	96.77	2e-20	sp|P49689|RS30_ARATH	40S ribosomal protein S30 OS=Arabidopsis thaliana GN=RPS30A PE=1 SV=3	100	6e-20	B9RKD3	B9RKD3_RICCO 40S ribosomal protein S30, putative OS=Ricinus communis GN=RCOM_1048490 PE=4 SV=1	-	-	-	-	-	-	-	K02983|1|4e-23|103|mtr:MTR_4g100900|small subunit ribosomal protein S30e	GO:0001510//RNA methylation;GO:0006412//translation	GO:0003735//structural constituent of ribosome	GO:0005730//nucleolus;GO:0022627//cytosolic small ribosomal subunit;GO:0005739//mitochondrion
135	Unigene11200_All	94 432 TRX [Salvia miltiorrhiza]	17744	310|209	19.5|19.5	-|-	13|9	13|9	2|2	2|2	84.21	3e-52	gi|208659912|gb|ACI31202.1|	TRX [Salvia miltiorrhiza]	81.25	5e-49	sp|P29449|TRXH1_TOBAC	Thioredoxin H-type 1 OS=Nicotiana tabacum PE=2 SV=1	84.21	3e-51	B6EAX5	B6EAX5_SALMI Thioredoxin OS=Salvia miltiorrhiza GN=Trx PE=3 SV=1	CT539	89.7	1e-18	COG0526	Thiol-disulfide isomerase and thioredoxins	OC	Posttranslational modification, protein turnover, chaperones ; Energy production and conversion ;	K03671|1|1e-47|185|mtr:MTR_1g023140|thioredoxin 1	GO:0045454//cell redox homeostasis;GO:0022900//electron transport chain;GO:0006662//glycerol ether metabolic process	GO:0009055//electron carrier activity;GO:0015035//protein disulfide oxidoreductase activity	GO:0005737//cytoplasm
136	CL398.Contig1_All	126 1283 PREDICTED: ATP-dependent Clp protease proteolytic subunit-related protein 1, chloroplastic [Vitis vinifera] >gi|296083061|emb|CBI22465.3| unnamed protein product [Vitis vinifera]	51437	181|99	7.3|7.3	2|2	5|3	5|3	2|2	2|2	83.85	4e-120	gi|255573147|ref|XP_002527503.1|	ATP-dependent Clp protease proteolytic subunit, putative [Ricinus communis] >gi|223533143|gb|EEF34901.1| ATP-dependent Clp protease proteolytic subunit, putative [Ricinus communis]	69.82	4e-129	sp|Q9XJ35|CLPR1_ARATH	ATP-dependent Clp protease proteolytic subunit-related protein 1, chloroplastic OS=Arabidopsis thaliana GN=CLPR1 PE=1 SV=1	83.85	4e-119	B9SND4	B9SND4_RICCO ATP-dependent Clp protease proteolytic subunit OS=Ricinus communis GN=RCOM_0175080 PE=3 SV=1	slr0164	164	2e-40	COG0740	Protease subunit of ATP-dependent Clp proteases	OU	Posttranslational modification, protein turnover, chaperones ; Intracellular trafficking, secretion, and vesicular transport ;	K01358|1|5e-42|169|ota:Ot09g02540|ATP-dependent Clp protease, protease subunit [EC:3.4.21.92]	GO:0006508//proteolysis	GO:0004252//serine-type endopeptidase activity	GO:0009941//chloroplast envelope;GO:0009840//chloroplastic endopeptidase Clp complex;GO:0009534//chloroplast thylakoid
137	CL3959.Contig2_All	261 1553 minus strand putative pyruvate dehydrogenase E1 alpha subunit [Capsicum annuum]	58200	24|-	4.2|-	1|-	2|-	2|-	2|-	2|-	94.33	0	gi|255548035|ref|XP_002515074.1|	pyruvate dehydrogenase, putative [Ricinus communis] >gi|223545554|gb|EEF47058.1| pyruvate dehydrogenase, putative [Ricinus communis]	89.52	0	sp|O24457|ODPA3_ARATH	Pyruvate dehydrogenase E1 component subunit alpha-3, chloroplastic OS=Arabidopsis thaliana GN=PDH-E1 ALPHA PE=1 SV=1	94.33	0	B9RNK3	B9RNK3_RICCO Pyruvate dehydrogenase, putative OS=Ricinus communis GN=RCOM_1339660 PE=4 SV=1	alr2708	482	4e-136	COG1071	Pyruvate/2-oxoglutarate dehydrogenase complex, dehydrogenase (E1) component, eukaryotic type, alpha subunit	C	Energy production and conversion ;	K00161|1|0.0|706|rcu:RCOM_1339660|pyruvate dehydrogenase E1 component subunit alpha [EC:1.2.4.1]	GO:0006096//glycolysis;GO:0055114//oxidation-reduction process	GO:0004739//pyruvate dehydrogenase (acetyl-transferring) activity	GO:0009941//chloroplast envelope;GO:0009570//chloroplast stroma;GO:0005829//cytosol;GO:0005739//mitochondrion
138	CL13070.Contig1_All	632 949 minus strand PREDICTED: serine carboxypeptidase-like 27 [Vitis vinifera] >gi|296086044|emb|CBI31485.3| unnamed protein product [Vitis vinifera]	12779	-|48	-|12.3	-|1	-|1	-|1	-|1	-|1	86.79	8e-50	gi|460381809|ref|XP_004236634.1|	PREDICTED: serine carboxypeptidase-like 27-like [Solanum lycopersicum]	77	2e-41	sp|Q9ZQQ0|SCP26_ARATH	Serine carboxypeptidase-like 26 OS=Arabidopsis thaliana GN=SCPL26 PE=2 SV=1	80.85	1e-40	A5BPW0	A5BPW0_VITVI Putative uncharacterized protein OS=Vitis vinifera GN=VITISV_028701 PE=4 SV=1	YGL203c	71.2	4e-13	COG2939	Carboxypeptidase C (cathepsin A)	E	Amino acid transport and metabolism ;	K08249|1|2e-45|178|vvi:100251399|hydroxymandelonitrile lyase [EC:4.1.2.11]	GO:0006508//proteolysis	GO:0004185//serine-type carboxypeptidase activity	GO:0005576//extracellular region;GO:0005773//vacuole
139	CL4208.Contig1_All	305 1579 minus strand unknown [Populus trichocarpa] >gi|118487098|gb|ABK95379.1| unknown [Populus trichocarpa]	52583	56|57	2.1|2.1	1|1	2|2	2|2	1|1	1|1	83.63	1e-110	gi|229463811|gb|ACQ66331.1|	N2-acetylornithine aminotransferase [Populus maximowiczii x Populus nigra]	76.2	0	sp|Q9M8M7|ARGD_ARATH	Acetylornithine aminotransferase, chloroplastic/mitochondrial OS=Arabidopsis thaliana GN=WIN1 PE=1 SV=1	83.63	1e-109	C4P7K5	C4P7K5_9ROSI N2-acetylornithine aminotransferase (Fragment) OS=Populus maximowiczii x Populus nigra PE=2 SV=1	MJ0721	359	6e-99	COG4992	Ornithine/acetylornithine aminotransferase	E	Amino acid transport and metabolism ;	K00818|1|0.0|676|rcu:RCOM_1575530|acetylornithine aminotransferase [EC:2.6.1.11]	GO:0009414//response to water deprivation;GO:0009873//ethylene mediated signaling pathway;GO:0006355//regulation of transcription, DNA-dependent;GO:0042742//defense response to bacterium;GO:0010143//cutin biosynthetic process;GO:0006525//arginine metabolic process;GO:0048481//ovule development;GO:0010166//wax metabolic process;GO:0044419//interspecies interaction between organisms	GO:0003992//N2-acetyl-L-ornithine:2-oxoglutarate 5-aminotransferase activity;GO:0043565//sequence-specific DNA binding;GO:0030170//pyridoxal phosphate binding;GO:0003700//sequence-specific DNA binding transcription factor activity;GO:0005507//copper ion binding	GO:0009570//chloroplast stroma;GO:0005634//nucleus;GO:0005739//mitochondrion
140	CL2517.Contig1_All	54 1427 PREDICTED: glycerol-3-phosphate acyltransferase, chloroplastic [Vitis vinifera] >gi|297742036|emb|CBI33823.3| unnamed protein product [Vitis vinifera]	58336	-|68	-|2.4	-|1	-|2	-|2	-|1	-|1	84.4	2e-49	gi|167888037|gb|ACA09522.1|	glycerol-3-phosphate acyltransferase [Echinacea pallida]	71.35	3e-162	sp|Q42713|PLSB_CARTI	Glycerol-3-phosphate acyltransferase, chloroplastic OS=Carthamus tinctorius PE=2 SV=1	84.4	2e-48	B1A5F1	B1A5F1_ECHPI Glycerol-3-phosphate acyltransferase (Fragment) OS=Echinacea pallida GN=GPAT PE=4 SV=1	-	-	-	-	-	-	-	K00630|1|1e-175|614|vvi:100264363|glycerol-3-phosphate O-acyltransferase [EC:2.3.1.15]	GO:0006655//phosphatidylglycerol biosynthetic process	GO:0004366//glycerol-3-phosphate O-acyltransferase activity	GO:0009570//chloroplast stroma
141	CL179.Contig4_All	418 3480 PREDICTED: NHL repeat-containing protein 2-like [Vitis vinifera] >CL179.Contig6_All 414 3476 PREDICTED: NHL repeat-containing protein 2-like [Vitis vinifera]	132891	34|-	2.5|-	1|-	2|-	2|-	2|-	2|-	84.96	9e-114	gi|118486065|gb|ABK94876.1|	unknown [Populus trichocarpa]	45.96	5e-122	sp|A4IF69|NHLC2_BOVIN	NHL repeat-containing protein 2 OS=Bos taurus GN=NHLRC2 PE=2 SV=1	84.96	1e-112	A9PES3	A9PES3_POPTR Putative uncharacterized protein OS=Populus trichocarpa PE=2 SV=1	SMb20213_2	122	4e-27	COG0526	Thiol-disulfide isomerase and thioredoxins	OC	Posttranslational modification, protein turnover, chaperones ; Energy production and conversion ;	K00861|1|3e-16|86.3|ppp:PHYPADRAFT_212359|riboflavin kinase [EC:2.7.1.26]	GO:0009902//chloroplast relocation;GO:0009773//photosynthetic electron transport in photosystem I;GO:0019288//isopentenyl diphosphate biosynthetic process, mevalonate-independent pathway;GO:0016117//carotenoid biosynthetic process;GO:0010027//thylakoid membrane organization;GO:0000023//maltose metabolic process;GO:0019252//starch biosynthetic process;GO:0034660//ncRNA metabolic process	GO:0016491//oxidoreductase activity;GO:0008801//beta-phosphoglucomutase activity;GO:0016787//hydrolase activity	GO:0009534//chloroplast thylakoid;GO:0009570//chloroplast stroma
142	CL12633.Contig2_All	75 518 chloroplast ferredoxin I [Nicotiana tabacum]	18429	-|26	-|8.8	-|-	-|1	-|1	-|1	-|1	83.33	2e-32	gi|110278950|sp|P84872.1|FER_ATRBE	RecName: Full=Ferredoxin	83.33	6e-33	sp|P83520|FER_DATAR	Ferredoxin OS=Datura arborea PE=1 SV=1	81.05	8e-31	Q7M1S1	Q7M1S1_PETCR Ferredoxin OS=Petroselinum crispum PE=1 SV=1	ssl0020	160	6e-40	COG0633	Ferredoxin	C	Energy production and conversion ;	K02639|1|7e-44|173|gmx:100813636|ferredoxin	GO:0009744//response to sucrose stimulus;GO:0010114//response to red light;GO:0042742//defense response to bacterium;GO:0009773//photosynthetic electron transport in photosystem I;GO:0009637//response to blue light;GO:0010155//regulation of proton transport;GO:0010207//photosystem II assembly;GO:0010218//response to far red light;GO:0009644//response to high light intensity	GO:0051536//iron-sulfur cluster binding	GO:0009570//chloroplast stroma
143	CL6641.Contig1_All	99 464 minus strand PREDICTED: 40S ribosomal protein S20-2 isoform 1 [Vitis vinifera] >gi|359490182|ref|XP_003634047.1| PREDICTED: 40S ribosomal protein S20-2 isoform 2 [Vitis vinifera] >gi|147777804|emb|CAN62522.1| hypothetical protein VITISV_0	18044	230|243	9.8|9.8	3|3	9|9	9|9	1|1	1|1	98.36	2e-64	gi|225455513|ref|XP_002265347.1|	PREDICTED: 40S ribosomal protein S20-2 isoform 1 [Vitis vinifera] >gi|359490182|ref|XP_003634047.1| PREDICTED: 40S ribosomal protein S20-2 isoform 2 [Vitis vinifera] >gi|147777804|emb|CAN62522.1| hypothetical protein VITISV_002374 [Vitis vinifera]	93.44	7e-61	sp|Q9STY6|RS202_ARATH	40S ribosomal protein S20-2 OS=Arabidopsis thaliana GN=RPS20B PE=2 SV=1	98.36	2e-63	A5AJ83	A5AJ83_VITVI Putative uncharacterized protein OS=Vitis vinifera GN=VIT_16s0022g01460 PE=4 SV=1	SPCC576.09	158	2e-39	COG0051	Ribosomal protein S10	J	Translation, ribosomal structure and biogenesis ;	K02969|1|1e-65|245|vvi:100258347|small subunit ribosomal protein S20e	GO:0006412//translation	GO:0003735//structural constituent of ribosome;GO:0003723//RNA binding	GO:0015935//small ribosomal subunit
144	CL3088.Contig2_All	182 1759 mitochondrial processing peptidase [Avicennia marina]	66835	211|294	14.6|12.9	1|1	8|12	6|10	5|5	3|4	91.74	4e-53	gi|380293209|gb|AFD50253.1|	mitochondrial processing peptidase, partial [Origanum vulgare]	79.58	0	sp|Q42290|MPPB_ARATH	Probable mitochondrial-processing peptidase subunit beta OS=Arabidopsis thaliana GN=At3g02090 PE=1 SV=2	89.75	0	Q94KI0	Q94KI0_AVIMR Mitochondrial processing peptidase OS=Avicennia marina PE=2 SV=1	SPBP23A10.15c	405	8e-113	COG0612	Predicted Zn-dependent peptidases	R	General function prediction only ;	K01412|1|0.0|883|vvi:100259477|mitochondrial processing peptidase [EC:3.4.24.64]	GO:0051788//response to misfolded protein;GO:0006098//pentose-phosphate shunt;GO:0009853//photorespiration;GO:0009651//response to salt stress;GO:0080129//proteasome core complex assembly;GO:0006511//ubiquitin-dependent protein catabolic process;GO:0046686//response to cadmium ion	GO:0008270//zinc ion binding;GO:0004222//metalloendopeptidase activity	GO:0005774//vacuolar membrane;GO:0005758//mitochondrial intermembrane space;GO:0005759//mitochondrial matrix;GO:0009507//chloroplast;GO:0005618//cell wall;GO:0005730//nucleolus;GO:0005741//mitochondrial outer membrane;GO:0005750//mitochondrial respiratory chain complex III;GO:0005886//plasma membrane
145	CL6229.Contig1_All	97 744 minus strand Single-stranded DNA-binding protein, mitochondrial precursor, putative [Ricinus communis] >gi|223531260|gb|EEF33103.1| Single-stranded DNA-binding protein, mitochondrial precursor, putative [Ricinus communis]	27639	17|-	7.4|-	1|-	1|-	1|-	1|-	1|-	83.01	9e-65	gi|356535041|ref|XP_003536057.1|	PREDICTED: single-stranded DNA-binding protein, mitochondrial-like [Glycine max]	80.26	5e-62	sp|Q84J78|SSBP_ARATH	Single-stranded DNA-binding protein, mitochondrial OS=Arabidopsis thaliana GN=At4g11060 PE=2 SV=1	85.38	4e-54	I1LB74	I1LB74_SOYBN Uncharacterized protein OS=Glycine max PE=4 SV=1	BU545	59.3	5e-09	COG0629	Single-stranded DNA-binding protein	L	Replication, recombination and repair ;	K03111|1|4e-16|82.4|rcu:RCOM_1618400|single-strand DNA-binding protein	GO:0006260//DNA replication;GO:0019243//methylglyoxal catabolic process to D-lactate	GO:0003697//single-stranded DNA binding	GO:0005739//mitochondrion
146	Unigene1884_All	143 1120 eukaryotic translation initiation factor 3 subunit, putative [Ricinus communis] >gi|223538927|gb|EEF40525.1| eukaryotic translation initiation factor 3 subunit, putative [Ricinus communis]	43688	67|44	7.4|12.3	-|-	2|3	2|3	2|3	2|3	96.55	6e-43	gi|388517941|gb|AFK47032.1|	unknown [Medicago truncatula]	81.1	6e-154	sp|Q38884|EIF3I_ARATH	Eukaryotic translation initiation factor 3 subunit I OS=Arabidopsis thaliana GN=TIF3I1 PE=2 SV=2	90.49	2e-175	I1J582	I1J582_SOYBN Uncharacterized protein OS=Glycine max GN=Gma.55658 PE=4 SV=1	MA2525	103	6e-22	COG2319	FOG: WD40 repeat	R	General function prediction only ;	K03246|1|5e-178|621|rcu:RCOM_0776150|translation initiation factor 3 subunit I	GO:0006413//translational initiation;GO:0046686//response to cadmium ion;GO:0009651//response to salt stress	GO:0003743//translation initiation factor activity;GO:0000166//nucleotide binding	GO:0005737//cytoplasm;GO:0009506//plasmodesma;GO:0080008//Cul4-RING ubiquitin ligase complex
147	Unigene31604_All	96 869 carbonic anhydrase [Solanum lycopersicum]	35946	-|56	-|6.6	-|-	-|1	-|1	-|1	-|1	94.34	1e-86	gi|91940141|gb|ABE66400.1|	carbonic anhydrase [Striga asiatica]	76.6	2e-85	sp|P46513|CAH2_FLALI	Carbonic anhydrase 2 (Fragment) OS=Flaveria linearis PE=2 SV=1	94.34	1e-85	Q1PG92	Q1PG92_STRAF Carbonic anhydrase (Fragment) OS=Striga asiatica PE=2 SV=1	BMEI0222	137	2e-32	COG0288	Carbonic anhydrase	P	Inorganic ion transport and metabolism ;	K01673|1|1e-107|387|rcu:RCOM_0528440|carbonic anhydrase [EC:4.2.1.1]	GO:0010037//response to carbon dioxide;GO:0010119//regulation of stomatal movement;GO:0015976//carbon utilization	GO:0004089//carbonate dehydratase activity;GO:0008270//zinc ion binding	GO:0009941//chloroplast envelope;GO:0005886//plasma membrane;GO:0005829//cytosol
148	CL3592.Contig2_All	1 1236 glutamate decarboxylase [Panax ginseng]	55309	51|-	7.3|-	-|-	4|-	1|-	3|-	1|-	92.57	3e-109	gi|255561763|ref|XP_002521891.1|	glutamate decarboxylase, putative [Ricinus communis] >gi|223538929|gb|EEF40527.1| glutamate decarboxylase, putative [Ricinus communis]	83.57	0	sp|Q07346|DCE_PETHY	Glutamate decarboxylase OS=Petunia hybrida GN=GAD PE=1 SV=1	92.57	3e-108	B9S7C2	B9S7C2_RICCO Glutamate decarboxylase, putative OS=Ricinus communis GN=RCOM_0776270 PE=3 SV=1	sll1641	405	1e-112	COG0076	Glutamate decarboxylase and related PLP-dependent proteins	E	Amino acid transport and metabolism ;	K01580|1|0.0|751|rcu:RCOM_0112580|glutamate decarboxylase [EC:4.1.1.15]	GO:0006536//glutamate metabolic process;GO:0046686//response to cadmium ion	GO:0030170//pyridoxal phosphate binding;GO:0004351//glutamate decarboxylase activity;GO:0005516//calmodulin binding	GO:0005634//nucleus;GO:0005829//cytosol;GO:0009536//plastid
149	Unigene3840_All	1220 2047 PREDICTED: pyrophosphate--fructose 6-phosphate 1-phosphotransferase subunit alpha-like [Vitis vinifera]	36571	14|-	4.7|-	-|-	1|-	1|-	1|-	1|-	100	8e-07	gi|413947602|gb|AFW80251.1|	hypothetical protein ZEAMMB73_927911 [Zea mays]	87.32	1e-139	sp|P21342|PFPA_SOLTU	Pyrophosphate--fructose 6-phosphate 1-phosphotransferase subunit alpha OS=Solanum tuberosum PE=1 SV=1	88.77	1e-146	F6I6W5	F6I6W5_VITVI Putative uncharacterized protein OS=Vitis vinifera GN=VIT_18s0122g00510 PE=4 SV=1	BB0020	125	5e-29	COG0205	6-phosphofructokinase	G	Carbohydrate transport and metabolism ;	K00895|1|9e-149|523|vvi:100249662|pyrophosphate--fructose-6-phosphate 1-phosphotransferase [EC:2.7.1.90]	GO:0009744//response to sucrose stimulus;GO:0016310//phosphorylation;GO:0006096//glycolysis;GO:0009749//response to glucose stimulus;GO:0009750//response to fructose stimulus;GO:0015979//photosynthesis	GO:0003872//6-phosphofructokinase activity;GO:0047334//diphosphate-fructose-6-phosphate 1-phosphotransferase activity;GO:0005524//ATP binding	GO:0005945//6-phosphofructokinase complex
150	CL8622.Contig3_All	72 1268 PREDICTED: NADH dehydrogenase [ubiquinone] 1 alpha subcomplex subunit 9, mitochondrial [Vitis vinifera] >gi|297744229|emb|CBI37199.3| unnamed protein product [Vitis vinifera]	51860	29|31	1.8|4.5	1|1	1|3	1|3	1|2	1|2	83.46	0	gi|225437963|ref|XP_002271401.1|	PREDICTED: NADH dehydrogenase [ubiquinone] 1 alpha subcomplex subunit 9, mitochondrial [Vitis vinifera] >gi|297744229|emb|CBI37199.3| unnamed protein product [Vitis vinifera]	79.17	7e-169	sp|Q9SK66|NDUA9_ARATH	NADH dehydrogenase [ubiquinone] 1 alpha subcomplex subunit 9, mitochondrial OS=Arabidopsis thaliana GN=At2g20360 PE=2 SV=2	83.46	0	D7U382	D7U382_VITVI Putative uncharacterized protein OS=Vitis vinifera GN=VIT_07s0005g04440 PE=4 SV=1	AGc511	175	1e-43	COG0702	Predicted nucleoside-diphosphate-sugar epimerases	MG	Cell wall/membrane/envelope biogenesis ; Carbohydrate transport and metabolism ;	K03953|1|0.0|704|vvi:100242849|NADH dehydrogenase (ubiquinone) 1 alpha subcomplex 9 [EC:1.6.5.3 1.6.99.3]	GO:0006511//ubiquitin-dependent protein catabolic process;GO:0055114//oxidation-reduction process;GO:0009651//response to salt stress;GO:0051788//response to misfolded protein;GO:0080129//proteasome core complex assembly;GO:0009853//photorespiration	GO:0000166//nucleotide binding;GO:0003954//NADH dehydrogenase activity;GO:0050662//coenzyme binding	GO:0005747//mitochondrial respiratory chain complex I
151	CL1766.Contig3_All	114 1676 PREDICTED: glucose-1-phosphate adenylyltransferase large subunit 1, chloroplastic [Vitis vinifera]	68141	305|222	15.2|15.7	-|-	14|12	4|12	6|7	1|7	88.95	0	gi|41350645|gb|AAS00543.1|	ADP-glucose pyrophosphorylase large subunit [Fragaria x ananassa]	84.33	0	sp|P55243|GLGL3_SOLTU	Glucose-1-phosphate adenylyltransferase large subunit 3, chloroplastic/amyloplastic OS=Solanum tuberosum GN=AGPS3 PE=2 SV=1	88.95	2e-180	Q6R2I6	Q6R2I6_FRAAN Glucose-1-phosphate adenylyltransferase (Fragment) OS=Fragaria ananassa GN=gpL2 PE=2 SV=1	all4645	551	7e-157	COG0448	ADP-glucose pyrophosphorylase	G	Carbohydrate transport and metabolism ;	K00975|1|0.0|905|vvi:100263079|glucose-1-phosphate adenylyltransferase [EC:2.7.7.27]	GO:0009902//chloroplast relocation;GO:0019684//photosynthesis, light reaction;GO:0010114//response to red light;GO:0006098//pentose-phosphate shunt;GO:0006364//rRNA processing;GO:0010027//thylakoid membrane organization;GO:0009637//response to blue light;GO:0019252//starch biosynthetic process;GO:0010218//response to far red light;GO:0005978//glycogen biosynthetic process	GO:0008878//glucose-1-phosphate adenylyltransferase activity	GO:0009941//chloroplast envelope;GO:0009570//chloroplast stroma
152	Unigene32102_All	2 112 PREDICTED: triosephosphate isomerase, chloroplastic-like [Glycine max]	5311	-|162	-|64.9	-|-	-|6	-|1	-|2	-|1	94.59	9e-12	gi|359807168|ref|NP_001241611.1|	uncharacterized protein LOC100798459 [Glycine max]	89.19	1e-11	sp|P48496|TPIC_SPIOL	Triosephosphate isomerase, chloroplastic OS=Spinacia oleracea GN=TPIP1 PE=1 SV=1	94.59	1e-10	C6TK33	C6TK33_SOYBN Triosephosphate isomerase OS=Glycine max GN=Gma.56433 PE=2 SV=1	-	-	-	-	-	-	-	K01803|1|6e-13|70.5|rcu:RCOM_0660930|triosephosphate isomerase (TIM) [EC:5.3.1.1]	GO:0032504//multicellular organism reproduction;GO:0019288//isopentenyl diphosphate biosynthetic process, mevalonate-independent pathway;GO:0006816//calcium ion transport;GO:0009651//response to salt stress;GO:0006546//glycine catabolic process;GO:0007030//Golgi organization;GO:0032880//regulation of protein localization;GO:0080022//primary root development;GO:0019563//glycerol catabolic process;…	GO:0004807//triose-phosphate isomerase activity	GO:0009941//chloroplast envelope;GO:0048046//apoplast;GO:0005829//cytosol;GO:0009570//chloroplast stroma;GO:0009579//thylakoid;GO:0005739//mitochondrion
153	Unigene21048_All	233 3106 minus strand PREDICTED: clathrin interactor EPSIN 2-like [Vitis vinifera]	111702	44|72	1.7|2.8	-|-	1|2	1|2	1|2	1|2	93.87	8e-90	gi|199601719|dbj|BAG70978.1|	epsin N-terminal homology (ENTH) domain-containing protein [Musa balbisiana]	86.31	4e-85	sp|Q67YI9|EPN2_ARATH	Clathrin interactor EPSIN 2 OS=Arabidopsis thaliana GN=EPSIN2 PE=1 SV=1	93.87	9e-89	B5RHS9	B5RHS9_MUSBA Epsin N-terminal homology (ENTH) domain-containing protein OS=Musa balbisiana GN=Epsin PE=4 SV=1	-	-	-	-	-	-	-	K12471|1|2e-90|332|rcu:RCOM_0050890|epsin	-	GO:0005543//phospholipid binding;GO:0030276//clathrin binding	GO:0005774//vacuolar membrane;GO:0005794//Golgi apparatus;GO:0005634//nucleus;GO:0005886//plasma membrane
154	CL1325.Contig7_All	180 2540 minus strand predicted protein [Populus trichocarpa] >gi|222843718|gb|EEE81265.1| predicted protein [Populus trichocarpa]	104742	-|25	-|1.5	-|-	-|1	-|1	-|1	-|1	84.47	2e-36	gi|359492201|ref|XP_003634378.1|	PREDICTED: protein IQ-DOMAIN 32-like [Vitis vinifera]	37.76	2e-17	sp|Q8L4D8|IQD31_ARATH	Protein IQ-DOMAIN 31 OS=Arabidopsis thaliana GN=IQD31 PE=1 SV=1	58.62	6e-11	A5C5E8	A5C5E8_VITVI Putative uncharacterized protein OS=Vitis vinifera GN=VITISV_033312 PE=4 SV=1	-	-	-	-	-	-	-	-	-	-	GO:0044424//intracellular part
155	CL2025.Contig1_All	252 1022 chaperonin 21 precursor [Solanum lycopersicum] >gi|7331143|gb|AAF60293.1| chaperonin 21 precursor [Solanum lycopersicum]	34856	849|868	39.7|33.1	-|-	34|29	4|5	6|5	1|1	87.2	7e-59	gi|50660329|gb|AAT80889.1|	chloroplast chaperonin 21 [Vitis vinifera]	73.54	2e-102	sp|O65282|CH10C_ARATH	20 kDa chaperonin, chloroplastic OS=Arabidopsis thaliana GN=CPN21 PE=1 SV=2	87.2	7e-58	Q6B4V3	Q6B4V3_VITVI Chloroplast chaperonin 21 (Fragment) OS=Vitis vinifera GN=cpn21 PE=2 SV=1	BH0561	101	2e-21	COG0234	Co-chaperonin GroES (HSP10)	O	Posttranslational modification, protein turnover, chaperones ;	K04078|1|6e-41|165|cre:CHLREDRAFT_188610|chaperonin GroES	GO:0006094//gluconeogenesis;GO:0006457//protein folding;GO:0019288//isopentenyl diphosphate biosynthetic process, mevalonate-independent pathway;GO:0009651//response to salt stress;GO:0006096//glycolysis;GO:0009658//chloroplast organization;GO:0046686//response to cadmium ion;GO:0009409//response to cold;GO:0019344//cysteine biosynthetic process;GO:0048481//ovule development	GO:0005507//copper ion binding;GO:0005516//calmodulin binding;GO:0005524//ATP binding	GO:0009941//chloroplast envelope;GO:0048046//apoplast;GO:0005829//cytosol;GO:0009570//chloroplast stroma;GO:0009535//chloroplast thylakoid membrane;GO:0005739//mitochondrion
156	CL4929.Contig1_All	71 1348 PREDICTED: 26S protease regulatory subunit 7 [Vitis vinifera] >gi|297742918|emb|CBI35785.3| unnamed protein product [Vitis vinifera] >CL4929.Contig2_All 71 1348 minus strand PREDICTED: 26S protease regulatory subunit 7 [Vitis vinifera	59782	-|19	-|2.3	-|1	-|1	-|1	-|1	-|1	99.63	2e-157	gi|413939234|gb|AFW73785.1|	hypothetical protein ZEAMMB73_970549 [Zea mays]	98.36	0	sp|Q9FXT9|PRS7_ORYSJ	26S protease regulatory subunit 7 OS=Oryza sativa subsp. japonica GN=RPT1A PE=2 SV=1	99.47	0	I1JS67	I1JS67_SOYBN Uncharacterized protein OS=Glycine max GN=Gma.55914 PE=4 SV=1	SPBC16C6.07c	655	0	COG1222	ATP-dependent 26S proteasome regulatory subunit	O	Posttranslational modification, protein turnover, chaperones ;	K03061|1|0.0|862|vvi:100233125|26S proteasome regulatory subunit T1	GO:0006511//ubiquitin-dependent protein catabolic process	GO:0016887//ATPase activity;GO:0005524//ATP binding	GO:0008540//proteasome regulatory particle, base subcomplex;GO:0005886//plasma membrane;GO:0005634//nucleus;GO:0005829//cytosol
157	CL1151.Contig1_All	50 1144 importin alpha, putative [Ricinus communis] >gi|223548446|gb|EEF49937.1| importin alpha, putative [Ricinus communis]	47042	35|-	4.1|-	7|-	1|-	1|-	1|-	1|-	89.86	0	gi|255542844|ref|XP_002512485.1|	importin alpha, putative [Ricinus communis] >gi|223548446|gb|EEF49937.1| importin alpha, putative [Ricinus communis]	85.75	0	sp|Q71VM4|IMA1A_ORYSJ	Importin subunit alpha-1a OS=Oryza sativa subsp. japonica GN=Os01g0253300 PE=1 SV=2	89.86	0	B9RFG6	B9RFG6_RICCO Importin subunit alpha OS=Ricinus communis GN=RCOM_1434500 PE=3 SV=1	SPBC1604.08c	378	1e-104	COG5064	Karyopherin (importin) alpha	U	Intracellular trafficking, secretion, and vesicular transport ;	K10590|1|1e-13|75.9|smo:SELMODRAFT_149458|E3 ubiquitin-protein ligase TRIP12 [EC:6.3.2.19]	GO:0006606//protein import into nucleus;GO:0006952//defense response	GO:0008565//protein transporter activity	GO:0005730//nucleolus;GO:0005618//cell wall;GO:0005635//nuclear envelope;GO:0005829//cytosol
158	CL9392.Contig1_All	100 645 60S ribosomal protein L11, putative [Ricinus communis] >gi|223551092|gb|EEF52578.1| 60S ribosomal protein L11, putative [Ricinus communis]	26118	113|86	13.2|20.3	3|3	6|6	6|6	2|3	2|3	98.33	2e-88	gi|10799832|emb|CAC12883.1|	ribosomal protein L11-like [Nicotiana tabacum]	96.61	2e-86	sp|A2YDY2|RL11_ORYSI	60S ribosomal protein L11 OS=Oryza sativa subsp. indica GN=RPL11 PE=2 SV=2	98.33	1e-87	Q9FSF6	Q9FSF6_TOBAC Ribosomal protein L11-like (Fragment) OS=Nicotiana tabacum GN=rbl11-like PE=2 SV=1	SPBC17G9.10	271	5e-73	COG0094	Ribosomal protein L5	J	Translation, ribosomal structure and biogenesis ;	K02868|1|5e-89|324|rcu:RCOM_1250160|large subunit ribosomal protein L11e	GO:0001510//RNA methylation;GO:0006412//translation	GO:0003735//structural constituent of ribosome	GO:0005730//nucleolus;GO:0009506//plasmodesma;GO:0009507//chloroplast;GO:0005773//vacuole;GO:0016020//membrane;GO:0022625//cytosolic large ribosomal subunit;GO:0005794//Golgi apparatus
159	CL7068.Contig1_All	136 636 minus strand PREDICTED: glycine cleavage system H protein, mitochondrial isoform 1 [Vitis vinifera] >gi|297742112|emb|CBI33899.3| unnamed protein product [Vitis vinifera]	21254	632|550	28.7|28.7	-|-	18|19	18|19	3|3	3|3	85.03	1e-78	gi|225427234|ref|XP_002280707.1|	PREDICTED: glycine cleavage system H protein, mitochondrial isoform 1 [Vitis vinifera] >gi|297742112|emb|CBI33899.3| unnamed protein product [Vitis vinifera]	82.63	2e-71	sp|Q9LQL0|GCSH2_ARATH	Probable glycine cleavage system H protein 2, mitochondrial OS=Arabidopsis thaliana GN=At1g32470 PE=1 SV=1	85.03	1e-77	D7TTY4	D7TTY4_VITVI Putative uncharacterized protein OS=Vitis vinifera GN=VIT_02s0012g01120 PE=3 SV=1	SPBP19A11.01	142	3e-34	COG0509	Glycine cleavage system H protein (lipoate-binding)	E	Amino acid transport and metabolism ;	K02437|1|1e-79|292|vvi:100259229|glycine cleavage system H protein	GO:0019464//glycine decarboxylation via glycine cleavage system	GO:0004047//aminomethyltransferase activity	GO:0009507//chloroplast;GO:0009579//thylakoid;GO:0005634//nucleus;GO:0005960//glycine cleavage complex;GO:0005739//mitochondrion
160	CL4264.Contig1_All	158 1156 PREDICTED: probable membrane-associated 30 kDa protein, chloroplastic [Vitis vinifera] >gi|297735245|emb|CBI17607.3| unnamed protein product [Vitis vinifera]	46568	35|-	3.3|-	2|-	1|-	1|-	1|-	1|-	88.78	1e-40	gi|147795803|emb|CAN69783.1|	hypothetical protein VITISV_012616 [Vitis vinifera]	84.03	7e-120	sp|Q03943|IM30_PEA	Membrane-associated 30 kDa protein, chloroplastic OS=Pisum sativum GN=IM30 PE=2 SV=1	88.78	1e-39	A5B7C6	A5B7C6_VITVI Putative uncharacterized protein OS=Vitis vinifera GN=VITISV_012616 PE=4 SV=1	all2343	209	6e-54	COG1842	Phage shock protein A (IM30), suppresses sigma54-dependent transcription	KT	Transcription ; Signal transduction mechanisms ;	K03969|1|1e-134|477|vvi:100249595|phage shock protein A	GO:0016050//vesicle organization;GO:0010027//thylakoid membrane organization	-	GO:0009941//chloroplast envelope;GO:0009508//plastid chromosome;GO:0009570//chloroplast stroma;GO:0009535//chloroplast thylakoid membrane
161	CL4399.Contig5_All	46 492 PREDICTED: ribose-5-phosphate isomerase A [Vitis vinifera] >gi|296089229|emb|CBI39001.3| unnamed protein product [Vitis vinifera]	18232	46|-	11.4|-	3|-	1|-	1|-	1|-	1|-	74.19	6e-33	gi|147857157|emb|CAN79225.1|	hypothetical protein VITISV_005604 [Vitis vinifera]	44.59	8e-13	sp|Q8DJF2|RPIA_THEEB	Ribose-5-phosphate isomerase A OS=Thermosynechococcus elongatus (strain BP-1) GN=rpiA PE=3 SV=1	74.19	6e-31	B9SV71	B9SV71_RICCO Ribose-5-phosphate isomerase, putative OS=Ricinus communis GN=RCOM_0770820 PE=4 SV=1	all0888	68.2	5e-12	COG0120	Ribose 5-phosphate isomerase	G	Carbohydrate transport and metabolism ;	K01807|1|5e-43|171|vvi:100240835|ribose 5-phosphate isomerase A [EC:5.3.1.6]	GO:0009052//pentose-phosphate shunt, non-oxidative branch;GO:0016556//mRNA modification	GO:0004751//ribose-5-phosphate isomerase activity	GO:0009507//chloroplast
162	CL3668.Contig1_All	154 1758 minus strand PREDICTED: T-complex protein 1 subunit zeta [Vitis vinifera] >gi|296087296|emb|CBI33670.3| unnamed protein product [Vitis vinifera] >CL3668.Contig2_All 253 1857 PREDICTED: T-complex protein 1 subunit zeta [Vitis vinifera	70864	122|143	11.0|6.7	1|1	4|6	4|6	4|3	4|3	94.21	0	gi|225451999|ref|XP_002283510.1|	PREDICTED: T-complex protein 1 subunit zeta [Vitis vinifera] >gi|296087296|emb|CBI33670.3| unnamed protein product [Vitis vinifera]	70.3	4e-30	sp|Q29236|TCPZ_PIG	T-complex protein 1 subunit zeta (Fragment) OS=Sus scrofa GN=CCT6 PE=3 SV=1	94.21	0	D7TT48	D7TT48_VITVI Putative uncharacterized protein OS=Vitis vinifera GN=VIT_14s0006g03200 PE=3 SV=1	YDR188w	573	2e-163	COG0459	Chaperonin GroEL (HSP60 family)	O	Posttranslational modification, protein turnover, chaperones ;	K09498|1|0.0|972|vvi:100249757|T-complex protein 1 subunit zeta	GO:0010498//proteasomal protein catabolic process;GO:0006457//protein folding;GO:0007010//cytoskeleton organization;GO:0042545//cell wall modification;GO:0006094//gluconeogenesis;GO:0010043//response to zinc ion;GO:0009664//plant-type cell wall organization;GO:0046686//response to cadmium ion	GO:0005524//ATP binding;GO:0051082//unfolded protein binding	GO:0005829//cytosol;GO:0016020//membrane
163	Unigene32490_All	46 1371 PREDICTED: uncharacterized protein LOC100253735 [Vitis vinifera]	57778	125|130	7.9|10.4	-|-	2|4	2|4	2|3	2|3	85.51	7e-27	gi|224153140|ref|XP_002337320.1|	predicted protein [Populus trichocarpa] >gi|222838768|gb|EEE77119.1| predicted protein [Populus trichocarpa]	72.75	1e-162	sp|Q9MAH3|DJ1B_ARATH	Protein DJ-1 homolog B OS=Arabidopsis thaliana GN=DJ1B PE=2 SV=1	83.33	2e-49	B9SE59	B9SE59_RICCO Putative uncharacterized protein OS=Ricinus communis GN=RCOM_1521600 PE=4 SV=1	YPO3172	143	5e-34	COG0693	Putative intracellular protease/amidase	R	General function prediction only ;	K03152|1|0.0|646|vvi:100253735|4-methyl-5(b-hydroxyethyl)-thiazole monophosphate biosynthesis	GO:0046686//response to cadmium ion;GO:0006486//protein glycosylation;GO:0046685//response to arsenic-containing substance	-	GO:0005773//vacuole;GO:0005886//plasma membrane;GO:0009570//chloroplast stroma
164	CL7551.Contig1_All	187 1599 minus strand citrate synthase [Paeonia suffruticosa]	62656	41|41	2.3|2.3	1|1	1|1	1|1	1|1	1|1	96.1	4e-36	gi|101443857|gb|ABF69940.1|	mitochondrial citrate synthase, partial [Citrus sinensis]	88.35	0	sp|O80433|CISY_DAUCA	Citrate synthase, mitochondrial OS=Daucus carota GN=CS PE=2 SV=1	91.01	3e-25	I1R0S0	I1R0S0_ORYGL Uncharacterized protein OS=Oryza glaberrima PE=4 SV=1	YNR001c	552	5e-157	COG0372	Citrate synthase	C	Energy production and conversion ;	K01647|1|0.0|801|pop:POPTR_837325|citrate synthase [EC:2.3.3.1]	GO:0006099//tricarboxylic acid cycle;GO:0044262//cellular carbohydrate metabolic process;GO:0006096//glycolysis;GO:0046686//response to cadmium ion	GO:0008270//zinc ion binding;GO:0004108//citrate (Si)-synthase activity;GO:0005524//ATP binding	GO:0005618//cell wall;GO:0005739//mitochondrion;GO:0009507//chloroplast;GO:0005794//Golgi apparatus
165	CL9986.Contig2_All	715 1299 predicted protein [Populus trichocarpa] >gi|222835198|gb|EEE73633.1| predicted protein [Populus trichocarpa]	27212	32|-	4.1|-	2|-	1|-	1|-	1|-	1|-	86.79	5e-49	gi|118486534|gb|ABK95106.1|	unknown [Populus trichocarpa]	81.44	1e-89	sp|O04905|UMPK_ARATH	UMP/CMP kinase OS=Arabidopsis thaliana GN=PYR6 PE=1 SV=1	86.79	5e-48	A9PFF3	A9PFF3_POPTR Putative uncharacterized protein OS=Populus trichocarpa PE=2 SV=1	YKL024c	187	9e-48	COG0563	Adenylate kinase and related kinases	F	Nucleotide transport and metabolism ;	K13800|1|5e-94|341|pop:POPTR_740227|UMP-CMP kinase [EC:2.7.4.- 2.7.4.14]	GO:0046939//nucleotide phosphorylation;GO:0009173//pyrimidine ribonucleoside monophosphate metabolic process;GO:0009165//nucleotide biosynthetic process	GO:0004017//adenylate kinase activity;GO:0004127//cytidylate kinase activity;GO:0005524//ATP binding;GO:0009041//uridylate kinase activity;GO:0046899//nucleoside triphosphate adenylate kinase activity	GO:0005829//cytosol;GO:0005634//nucleus;GO:0048046//apoplast
166	Unigene1689_All	69 1139 minus strand predicted protein [Populus trichocarpa] >gi|118485792|gb|ABK94744.1| unknown [Populus trichocarpa] >gi|222846314|gb|EEE83861.1| predicted protein [Populus trichocarpa]	47447	591|666	19.6|21.6	-|-	18|20	6|12	5|6	3|4	93.36	3e-130	gi|388492492|gb|AFK34312.1|	unknown [Medicago truncatula]	89.36	0	sp|P46256|ALF1_PEA	Fructose-bisphosphate aldolase, cytoplasmic isozyme 1 OS=Pisum sativum PE=2 SV=1	91.88	0	A9PEE1	A9PEE1_POPTR Fructose-bisphosphate aldolase OS=Populus trichocarpa GN=POPTRDRAFT_708143 PE=2 SV=1	XF0826	352	4e-97	COG3588	Fructose-1,6-bisphosphate aldolase	G	Carbohydrate transport and metabolism ;	K01623|1|0.0|664|rcu:RCOM_1538490|fructose-bisphosphate aldolase, class I [EC:4.1.2.13]	GO:0001666//response to hypoxia;GO:0006098//pentose-phosphate shunt;GO:0009718//anthocyanin-containing compound biosynthetic process;GO:0000023//maltose metabolic process;GO:0019252//starch biosynthetic process;GO:0006096//glycolysis	GO:0004332//fructose-bisphosphate aldolase activity	GO:0009507//chloroplast
167	CL4101.Contig1_All	499 3213 unnamed protein product [Vitis vinifera]	112823	62|33	3.0|1.4	2|2	3|1	3|1	2|1	2|1	70.48	0	gi|460369079|ref|XP_004230391.1|	PREDICTED: probable leucine-rich repeat receptor-like protein kinase At5g49770-like [Solanum lycopersicum]	55.29	0	sp|Q9LT96|Y5977_ARATH	Probable leucine-rich repeat receptor-like protein kinase At5g49770 OS=Arabidopsis thaliana GN=At5g49770 PE=2 SV=1	69.67	2e-135	C6ZRY3	C6ZRY3_SOYBN Leucine-rich repeat family protein / protein kinase family protein OS=Glycine max PE=2 SV=1	BH2504_1	97.1	1e-19	COG0515	Serine/threonine protein kinase	RTKL	General function prediction only ; Signal transduction mechanisms ; Transcription ; Replication, recombination and repair ;	K00924|1|4e-73|274|ath:AT1G28440|[EC:2.7.1.-]!K04733|3|2e-70|265|ath:AT5G38990|interleukin-1 receptor-associated kinase 4 [EC:2.7.11.1]	GO:0055114//oxidation-reduction process;GO:0000186//activation of MAPKK activity;GO:0000165//MAPK cascade	GO:0005524//ATP binding;GO:0004709//MAP kinase kinase kinase activity;GO:0032440//2-alkenal reductase [NAD(P)] activity	GO:0016023//cytoplasmic membrane-bounded vesicle;GO:0016020//membrane
168	Unigene1835_All	491 784 minus strand PREDICTED: pseudouridine-5&apos;-monophosphatase-like [Vitis vinifera]	12349	59|133	15.3|15.3	-|-	2|4	2|4	1|1	1|1	93.94	2e-11	gi|255577544|ref|XP_002529650.1|	2-deoxyglucose-6-phosphate phosphatase, putative [Ricinus communis] >gi|223530876|gb|EEF32737.1| 2-deoxyglucose-6-phosphate phosphatase, putative [Ricinus communis]	60.2	1e-23	sp|Q08623|HDHD1_HUMAN	Pseudouridine-5'-monophosphatase OS=Homo sapiens GN=HDHD1 PE=1 SV=3	91.84	3e-45	B9ILZ0	B9ILZ0_POPTR Predicted protein OS=Populus trichocarpa GN=POPTRDRAFT_825892 PE=4 SV=1	CAC0632	59.3	1e-09	COG0637	Predicted phosphatase/phosphohexomutase	R	General function prediction only ;	K00861|1|3e-18|87.8|aly:ARALYDRAFT_914528|riboflavin kinase [EC:2.7.1.26]	GO:0008152//metabolic process;GO:0007020//microtubule nucleation	GO:0016787//hydrolase activity	GO:0005829//cytosol;GO:0005739//mitochondrion
169	Unigene969_All	87 566 minus strand pathogenesis-related protein [Rehmannia glutinosa]	23062	-|35	-|13.8	-|1	-|2	-|2	-|2	-|2	65	1e-53	gi|170280309|gb|ACB12048.1|	pathogenesis-related protein [Rehmannia glutinosa]	48.1	1e-38	sp|O24248|PRU1_PRUAV	Major allergen Pru av 1 OS=Prunus avium GN=PRUA1 PE=1 SV=1	65	1e-52	B1Q190	B1Q190_REHGL Pathogenesis-related protein OS=Rehmannia glutinosa GN=PR-10 PE=2 SV=1	-	-	-	-	-	-	-	-	GO:0050896//response to stimulus	-	-
170	Unigene8646_All	1024 1365 PREDICTED: uncharacterized protein LOC100800250 [Glycine max]	16115	114|138	10.5|10.5	-|-	2|3	2|3	1|1	1|1	88.46	5e-06	gi|154254185|gb|ABS71991.1|	putative protein DUF1517 [Olea europaea]	-	-	-	-	86.11	2e-26	A5BH64	A5BH64_VITVI Putative uncharacterized protein OS=Vitis vinifera GN=VITISV_035623 PE=4 SV=1	slr0404	104	3e-23	COG4371	Predicted membrane protein	S	Function unknown ;	-	-	-	GO:0009507//chloroplast
171	CL887.Contig2_All	68 781 minus strand RecName: Full=50S ribosomal protein L10, chloroplastic; AltName: Full=CL10; Flags: Precursor >gi|3298441|dbj|BAA31511.1| chloroplast ribosomal protein L10 [Nicotiana tabacum]	34881	137|202	11.3|14.3	1|1	3|8	3|8	2|3	2|3	81.92	2e-83	gi|449451707|ref|XP_004143603.1|	PREDICTED: 50S ribosomal protein L10, chloroplastic-like [Cucumis sativus]	78.57	1e-98	sp|O80362|RK10_TOBAC	50S ribosomal protein L10, chloroplastic OS=Nicotiana tabacum GN=RPL10 PE=2 SV=1	80.77	1e-56	H9WZ70	H9WZ70_PINTA Uncharacterized protein (Fragment) OS=Pinus taeda GN=2_8252_02 PE=4 SV=1	TM0456	83.2	3e-16	COG0244	Ribosomal protein L10	J	Translation, ribosomal structure and biogenesis ;	K02864|1|4e-82|302|mtr:MTR_4g131540|large subunit ribosomal protein L10	GO:0010103//stomatal complex morphogenesis;GO:0035304//regulation of protein dephosphorylation;GO:0006412//translation;GO:0010207//photosystem II assembly;GO:0009902//chloroplast relocation;GO:0016556//mRNA modification;GO:0009965//leaf morphogenesis;GO:0030154//cell differentiation;GO:0006354//DNA-dependent transcription, elongation;GO:0045893//positive regulation of transcription, DNA-dependent…	GO:0003735//structural constituent of ribosome	GO:0009941//chloroplast envelope;GO:0022626//cytosolic ribosome;GO:0009570//chloroplast stroma
172	Unigene31528_All	142 816 PREDICTED: eukaryotic translation initiation factor 3 subunit K [Vitis vinifera] >gi|297738508|emb|CBI27753.3| unnamed protein product [Vitis vinifera]	29132	-|36	-|2.7	-|-	-|2	-|2	-|1	-|1	86.82	5e-113	gi|470102459|ref|XP_004287671.1|	PREDICTED: eukaryotic translation initiation factor 3 subunit K-like [Fragaria vesca subsp. vesca]	78.12	4e-103	sp|Q94HF1|EIF3K_ORYSJ	Eukaryotic translation initiation factor 3 subunit K OS=Oryza sativa subsp. japonica GN=TIF3K1 PE=2 SV=1	90.48	5e-25	F6H515	F6H515_VITVI Putative uncharacterized protein OS=Vitis vinifera GN=VIT_12s0028g01910 PE=4 SV=1	-	-	-	-	-	-	-	K15028|1|5e-115|411|vvi:100259495|translation initiation factor 3 subunit K	GO:0006446//regulation of translational initiation	GO:0003743//translation initiation factor activity;GO:0043022//ribosome binding	GO:0005852//eukaryotic translation initiation factor 3 complex;GO:0005634//nucleus
173	Unigene12188_All	148 594 PREDICTED: calmodulin isoform 2 [Vitis vinifera] >gi|147783668|emb|CAN72522.1| hypothetical protein VITISV_019208 [Vitis vinifera] >gi|296088807|emb|CBI38257.3| unnamed protein product [Vitis vinifera]	20337	311|365	24.2|18.8	-|-	7|9	4|6	3|2	1|1	100	8e-81	gi|225462902|ref|XP_002263538.1|	PREDICTED: calmodulin isoform 2 [Vitis vinifera] >gi|147783668|emb|CAN72522.1| hypothetical protein VITISV_019208 [Vitis vinifera] >gi|296088807|emb|CBI38257.3| unnamed protein product [Vitis vinifera]	98.66	1e-80	sp|P27161|CALM_SOLLC	Calmodulin OS=Solanum lycopersicum GN=CALM1 PE=2 SV=2	100	1e-79	A5BNP0	A5BNP0_VITVI Putative uncharacterized protein OS=Vitis vinifera GN=VIT_17s0000g00580 PE=4 SV=1	SPAC3A12.14	222	2e-58	COG5126	Ca2+-binding protein (EF-Hand superfamily)	TZDR	Signal transduction mechanisms ; Cytoskeleton ; Cell cycle control, cell division, chromosome partitioning ; General function prediction only ;	K02183|1|4e-79|290|ppp:PHYPADRAFT_185037|calmodulin	GO:0009846//pollen germination;GO:0019722//calcium-mediated signaling;GO:0009612//response to mechanical stimulus;GO:0010099//regulation of photomorphogenesis	GO:0005509//calcium ion binding	GO:0005773//vacuole;GO:0005886//plasma membrane;GO:0005634//nucleus
174	CL5843.Contig1_All	202 774 minus strand PREDICTED: glucan endo-1,3-beta-glucosidase-like protein 3 [Vitis vinifera] >gi|297733880|emb|CBI15127.3| unnamed protein product [Vitis vinifera]	20775	51|-	5.2|-	3|-	3|-	3|-	1|-	1|-	74.73	1e-34	gi|358249284|ref|NP_001240024.1|	uncharacterized protein LOC100797001 precursor [Glycine max]	64.44	1e-30	sp|Q9FNQ2|E13L2_ARATH	Glucan endo-1,3-beta-glucosidase-like protein 2 OS=Arabidopsis thaliana GN=At5g61130 PE=1 SV=1	79.52	2e-33	I1KD06	I1KD06_SOYBN Uncharacterized protein OS=Glycine max PE=4 SV=1	-	-	-	-	-	-	-	K14489|1|3e-16|82.8|vvi:100263145|arabidopsis histidine kinase 2/3/4 (cytokinin receptor) [EC:2.7.13.3]	-	GO:0016787//hydrolase activity	GO:0009506//plasmodesma;GO:0031225//anchored to membrane;GO:0071944//cell periphery
175	CL9093.Contig1_All	70 972 unnamed protein product [Vitis vinifera]	38288	76|98	9.6|9.6	-|-	2|3	2|3	2|2	2|2	82.86	1e-09	gi|9758722|dbj|BAB09108.1|	unnamed protein product [Arabidopsis thaliana]	-	-	-	-	82.86	1e-08	Q9FHS9	Q9FHS9_ARATH Putative uncharacterized protein OS=Arabidopsis thaliana PE=4 SV=1	-	-	-	-	-	-	-	K03320|1|2e-61|234|mtr:MTR_1g079760|ammonium transporter, Amt family	-	-	GO:0009535//chloroplast thylakoid membrane;GO:0005739//mitochondrion
176	Unigene4651_All	191 460 minus strand acyl-CoA-binding protein [Jatropha curcas]	13549	219|190	35.6|22.2	-|-	8|8	8|8	3|2	3|2	97.5	1e-31	gi|284433772|gb|ADB85092.1|	acyl-CoA-binding protein [Jatropha curcas]	90	9e-35	sp|O04066|ACBP_RICCO	Acyl-CoA-binding protein OS=Ricinus communis PE=3 SV=1	97.5	2e-30	D6BR55	D6BR55_9ROSI Acyl-CoA-binding protein (Fragment) OS=Jatropha curcas PE=2 SV=1	YGR037c	82.8	1e-16	COG4281	Acyl-CoA-binding protein	I	Lipid transport and metabolism ;	K08762|1|1e-32|135|osa:4333305|diazepam-binding inhibitor (GABA receptor modulator, acyl-CoA-binding protein)	GO:0050826//response to freezing;GO:0006869//lipid transport	GO:0000062//fatty-acyl-CoA binding;GO:0031210//phosphatidylcholine binding	GO:0005886//plasma membrane;GO:0005829//cytosol
177	CL13529.Contig2_All	200 592 PREDICTED: uncharacterized protein LOC100262861 [Vitis vinifera] >gi|147815438|emb|CAN63832.1| hypothetical protein VITISV_009130 [Vitis vinifera]	18487	486|374	22.9|22.9	-|-	11|9	11|9	2|2	2|2	58.67	2e-08	gi|460382657|ref|XP_004237054.1|	PREDICTED: uncharacterized protein LOC101251569 [Solanum lycopersicum]	-	-	-	-	56.12	6e-11	A5BTC8	A5BTC8_VITVI Putative uncharacterized protein OS=Vitis vinifera GN=VITISV_009130 PE=4 SV=1	-	-	-	-	-	-	-	-	-	-
178	CL2904.Contig4_All	2123 2326 unnamed protein product [Vitis vinifera]	11470	17|-	20.6|-	-|-	1|-	1|-	1|-	1|-	83.93	5e-09	gi|224123680|ref|XP_002330181.1|	predicted protein [Populus trichocarpa] >gi|222871637|gb|EEF08768.1| predicted protein [Populus trichocarpa]	82.14	1e-09	sp|Q40554|EIF3A_TOBAC	Eukaryotic translation initiation factor 3 subunit A OS=Nicotiana tabacum GN=TIF3A1 PE=2 SV=1	83.93	6e-08	B9N4M8	B9N4M8_POPTR Predicted protein OS=Populus trichocarpa GN=POPTRDRAFT_744583 PE=4 SV=1	-	-	-	-	-	-	-	K03254|1|1e-10|62.4|vvi:100244162|translation initiation factor 3 subunit A	-	-
179	CL8061.Contig2_All	28 876 minus strand harpin binding protein 1 [Nicotiana tabacum]	37048	224|286	18.4|12.4	-|-	7|8	7|1	4|3	4|1	82.27	6e-74	gi|255575855|ref|XP_002528825.1|	structural molecule, putative [Ricinus communis] >gi|223531737|gb|EEF33559.1| structural molecule, putative [Ricinus communis]	58.99	1e-63	sp|Q9LW57|PAP6_ARATH	Probable plastid-lipid-associated protein 6, chloroplastic OS=Arabidopsis thaliana GN=PAP6 PE=1 SV=1	82.27	6e-73	B9SS56	B9SS56_RICCO Structural molecule, putative OS=Ricinus communis GN=RCOM_1168960 PE=4 SV=1	-	-	-	-	-	-	-	-	-	-	GO:0044436//thylakoid part;GO:0044434//chloroplast part;GO:0016020//membrane
180	CL1305.Contig1_All	205 1194 minus strand chloroplast lipocalin [Solanum tuberosum]	43879	100|67	12.1|10.6	-|-	6|3	6|3	4|3	4|3	82.35	6e-54	gi|414585342|tpg|DAA35913.1|	TPA: hypothetical protein ZEAMMB73_878935 [Zea mays] >gi|414585343|tpg|DAA35914.1| TPA: hypothetical protein ZEAMMB73_878935 [Zea mays]	30.4	2e-06	sp|Q8SPI0|APOD_MACFA	Apolipoprotein D OS=Macaca fascicularis GN=APOD PE=2 SV=1	77.01	2e-107	B8AUT0	B8AUT0_ORYSI Putative uncharacterized protein OS=Oryza sativa subsp. indica GN=OsI_17514 PE=4 SV=1	-	-	-	-	-	-	-	K03098|1|3e-09|60.5|gmx:100500117|outer membrane lipoprotein Blc	-	-	GO:0044436//thylakoid part;GO:0009507//chloroplast
181	CL9610.Contig1_All	51 683 predicted protein [Populus trichocarpa] >gi|222845172|gb|EEE82719.1| predicted protein [Populus trichocarpa]	27017	297|362	14.2|14.2	-|-	7|11	7|11	2|2	2|2	85.53	5e-22	gi|6686802|emb|CAB64723.1|	FKBP like protein [Arabidopsis thaliana]	82.5	6e-14	sp|P59724|FKBP3_VICFA	FKBP-type peptidyl-prolyl cis-trans isomerase, chloroplastic (Fragment) OS=Vicia faba PE=1 SV=1	71.31	2e-35	F2DBI8	F2DBI8_HORVD Peptidyl-prolyl cis-trans isomerase (Fragment) OS=Hordeum vulgare var. distichum PE=2 SV=1	slr1761	137	2e-32	COG0545	FKBP-type peptidyl-prolyl cis-trans isomerases 1	O	Posttranslational modification, protein turnover, chaperones ;	K01802|1|7e-54|207|ath:AT5G45680|peptidylprolyl isomerase [EC:5.2.1.8]!K14826|4|5e-15|79.0|pop:POPTR_422620|FK506-binding nuclear protein [EC:5.2.1.8]!K09569|5|1e-14|77.8|cre:CHLREDRAFT_120341|FK506-binding protein 2 [EC:5.2.1.8]	GO:0010103//stomatal complex morphogenesis;GO:0018208//peptidyl-proline modification;GO:0019288//isopentenyl diphosphate biosynthetic process, mevalonate-independent pathway;GO:0015995//chlorophyll biosynthetic process;GO:0016117//carotenoid biosynthetic process;GO:0006636//unsaturated fatty acid biosynthetic process	GO:0003755//peptidyl-prolyl cis-trans isomerase activity;GO:0005515//protein binding	GO:0009543//chloroplast thylakoid lumen
182	CL11691.Contig3_All	13 807 hypothetical protein MTR_027s0011 [Medicago truncatula] >gi|355502031|gb|AES83234.1| hypothetical protein MTR_027s0011 [Medicago truncatula]	35268	-|117	-|10.6	-|-	-|6	-|1	-|2	-|1	-	-	-	-	-	-	-	-	-	-	-	-	-	-	-	-	-	-	-	-	-	-
183	CL12874.Contig1_All	108 1235 fasciclin-like AGP [Gunnera manicata] >CL12874.Contig2_All 108 1235 fasciclin-like AGP [Gunnera manicata] >CL12874.Contig3_All 108 1235 minus strand fasciclin-like AGP [Gunnera manicata] >CL12874.Contig7_All 108 1235 fasciclin-	48291	109|136	3.5|3.5	2|2	2|3	2|3	1|1	1|1	72.9	1e-131	gi|460396011|ref|XP_004243573.1|	PREDICTED: fasciclin-like arabinogalactan protein 2-like [Solanum lycopersicum]	65.62	7e-123	sp|Q9SU13|FLA2_ARATH	Fasciclin-like arabinogalactan protein 2 OS=Arabidopsis thaliana GN=FLA2 PE=1 SV=1	69.58	1e-98	B9T827	B9T827_RICCO Putative uncharacterized protein OS=Ricinus communis GN=RCOM_0058250 PE=4 SV=1	-	-	-	-	-	-	-	-	GO:0016132//brassinosteroid biosynthetic process;GO:0048767//root hair elongation;GO:0009651//response to salt stress;GO:0006084//acetyl-CoA metabolic process;GO:0006816//calcium ion transport;GO:0007030//Golgi organization;GO:0016126//sterol biosynthetic process	-	GO:0005774//vacuolar membrane;GO:0046658//anchored to plasma membrane
184	Unigene32769_All	292 1872 minus strand PREDICTED: peroxisomal membrane protein PEX14 [Vitis vinifera] >gi|297733783|emb|CBI15030.3| unnamed protein product [Vitis vinifera]	66876	-|47	-|3.8	-|1	-|1	-|1	-|1	-|1	73.27	4e-35	gi|209981679|gb|ACJ05392.1|	peroxisome biogenesis factor 14 [Nicotiana tabacum]	55.56	2e-06	sp|O75381|PEX14_HUMAN	Peroxisomal membrane protein PEX14 OS=Homo sapiens GN=PEX14 PE=1 SV=1	73.27	4e-34	C6EWN5	C6EWN5_TOBAC Peroxisome biogenesis factor 14 (Fragment) OS=Nicotiana tabacum GN=PEX14 PE=2 SV=1	-	-	-	-	-	-	-	K13343|1|7e-153|538|vvi:100253619|peroxin-14	GO:0006625//protein targeting to peroxisome	GO:0005515//protein binding	GO:0005829//cytosol;GO:0005777//peroxisome;GO:0005739//mitochondrion;GO:0005886//plasma membrane
185	Unigene14044_All	283 2028 PREDICTED: DUF246 domain-containing protein At1g04910-like [Vitis vinifera]	75829	15|-	1.5|-	1|-	1|-	1|-	1|-	1|-	84.75	1e-126	gi|224096169|ref|XP_002334712.1|	predicted protein [Populus trichocarpa] >gi|222874302|gb|EEF11433.1| predicted protein [Populus trichocarpa]	35.02	8e-61	sp|Q8W486|Y1491_ARATH	Uncharacterized protein At1g04910 OS=Arabidopsis thaliana GN=At1g04910 PE=1 SV=1	84.75	2e-125	B9NHH7	B9NHH7_POPTR Predicted protein (Fragment) OS=Populus trichocarpa GN=POPTRDRAFT_791049 PE=4 SV=1	-	-	-	-	-	-	-	-	-	GO:0016757//transferase activity, transferring glycosyl groups	GO:0005794//Golgi apparatus
186	Unigene7018_All	177 740 RecName: Full=Calmodulin-related protein >gi|169205|gb|AAA33705.1| calmodulin-related protein [Petunia x hybrida]	27322	232|-	26.1|-	1|-	11|-	8|-	4|-	2|-	100	5e-65	gi|3378652|emb|CAA06306.1|	CaM-1 [Nicotiana plumbaginifolia] >gi|3378654|emb|CAA06307.1| CaM-2 [Nicotiana plumbaginifolia]	100	7e-82	sp|P59220|CALM7_ARATH	Calmodulin-7 OS=Arabidopsis thaliana GN=CAM7 PE=1 SV=2	100	2e-80	Q1H5F3	Q1H5F3_ARATH At3g43810 OS=Arabidopsis thaliana GN=At3g43810 PE=2 SV=1	SPAC3A12.14	224	5e-59	COG5126	Ca2+-binding protein (EF-Hand superfamily)	TZDR	Signal transduction mechanisms ; Cytoskeleton ; Cell cycle control, cell division, chromosome partitioning ; General function prediction only ;	K02183|1|2e-82|302|vvi:100232908|calmodulin	GO:0010099//regulation of photomorphogenesis;GO:0006084//acetyl-CoA metabolic process;GO:0005513//detection of calcium ion;GO:0009846//pollen germination;GO:0019722//calcium-mediated signaling;GO:0009612//response to mechanical stimulus	GO:0005509//calcium ion binding;GO:0005515//protein binding	GO:0005829//cytosol;GO:0005774//vacuolar membrane;GO:0005634//nucleus;GO:0005886//plasma membrane
187	CL13282.Contig1_All	3 1355 minus strand PREDICTED: uncharacterized protein LOC100258161 isoform 1 [Vitis vinifera] >gi|359479207|ref|XP_003632234.1| PREDICTED: uncharacterized protein LOC100258161 isoform 2 [Vitis vinifera] >gi|147853236|emb|CAN80681.1| hypothetica	57754	36|41	3.3|5.1	4|4	2|4	2|4	2|3	2|3	70.97	1e-83	gi|357493687|ref|XP_003617132.1|	Heterogeneous nuclear ribonucleoprotein D0 [Medicago truncatula] >gi|355518467|gb|AET00091.1| Heterogeneous nuclear ribonucleoprotein D0 [Medicago truncatula]	41.67	8e-07	sp|Q6DRG1|RBM42_DANRE	RNA-binding protein 42 OS=Danio rerio GN=rbm42 PE=2 SV=2	70.97	1e-82	G7K7P5	G7K7P5_MEDTR Heterogeneous nuclear ribonucleoprotein D0 OS=Medicago truncatula GN=MTR_5g088220 PE=4 SV=1	SPAC140.02	62.4	2e-09	COG0724	RNA-binding proteins (RRM domain)	R	General function prediction only ;	K13044|1|6e-20|97.1|zma:100382653|heterogeneous nuclear ribonucleoprotein A/B/D!K14411|2|7e-20|96.7|bdi:100846541|RNA-binding protein Musashi	GO:0006952//defense response;GO:0009693//ethylene biosynthetic process;GO:0008219//cell death;GO:0048255//mRNA stabilization;GO:0010150//leaf senescence;GO:0009738//abscisic acid mediated signaling pathway	GO:0017091//AU-rich element binding;GO:0005515//protein binding;GO:0000166//nucleotide binding	GO:0005829//cytosol;GO:0030529//ribonucleoprotein complex;GO:0005634//nucleus
188	CL2843.Contig3_All	173 1495 unnamed protein product [Vitis vinifera]	61074	37|25	4.1|1.8	-|-	2|1	1|1	2|1	1|1	91.49	0	gi|460385918|ref|XP_004238647.1|	PREDICTED: ATP-citrate synthase alpha chain protein 2-like [Solanum lycopersicum]	86.29	0	sp|Q9SGY2|ACLA1_ARATH	ATP-citrate synthase alpha chain protein 1 OS=Arabidopsis thaliana GN=ACLA-1 PE=1 SV=1	90.31	0	B9SHC9	B9SHC9_RICCO ATP-citrate synthase, putative OS=Ricinus communis GN=RCOM_0529250 PE=4 SV=1	SPAC22A12.16	323	4e-88	COG0045	Succinyl-CoA synthetase, beta subunit	C	Energy production and conversion ;	K01648|1|0.0|773|vvi:100255189|ATP citrate (pro-S)-lyase [EC:2.3.3.8]	GO:0016117//carotenoid biosynthetic process;GO:0019252//starch biosynthetic process;GO:0009825//multidimensional cell growth;GO:0009911//positive regulation of flower development;GO:0007568//aging;GO:0043481//anthocyanin accumulation in tissues in response to UV light;GO:0048767//root hair elongation;GO:0015995//chlorophyll biosynthetic process;GO:0010817//regulation of hormone levels;GO:0030244/…	GO:0003878//ATP citrate synthase activity;GO:0016829//lyase activity;GO:0005524//ATP binding;GO:0004775//succinate-CoA ligase (ADP-forming) activity	GO:0005829//cytosol;GO:0009346//citrate lyase complex
189	CL13205.Contig1_All	110 424 minus strand PREDICTED: protein yippee-like At4g27745 isoform 2 [Vitis vinifera] >gi|302143941|emb|CBI23046.3| unnamed protein product [Vitis vinifera] >CL13205.Contig2_All 92 406 minus strand PREDICTED: protein yippee-like At4g27745	15889	35|-	11.4|-	-|-	1|-	1|-	1|-	1|-	66.98	1e-37	gi|225455302|ref|XP_002275349.1|	PREDICTED: protein yippee-like At4g27745 isoform 2 [Vitis vinifera] >gi|302143941|emb|CBI23046.3| unnamed protein product [Vitis vinifera]	56.12	5e-32	sp|Q2V3E2|YIPL5_ARATH	Protein yippee-like At4g27740 OS=Arabidopsis thaliana GN=At4g27740 PE=3 SV=1	66.98	1e-36	E0CV85	E0CV85_VITVI Putative uncharacterized protein OS=Vitis vinifera GN=VIT_16s0098g01380 PE=4 SV=1	-	-	-	-	-	-	-	-	GO:0055114//oxidation-reduction process	GO:0008113//peptide-methionine (S)-S-oxide reductase activity	GO:0005634//nucleus
190	CL2643.Contig1_All	239 832 minus strand PREDICTED: protein LURP-one-related 15-like [Glycine max]	26881	-|45	-|8.1	-|-	-|1	-|1	-|1	-|1	80.83	6e-92	gi|460408493|ref|XP_004249679.1|	PREDICTED: protein LURP-one-related 15-like [Solanum lycopersicum]	59.49	1e-73	sp|Q9LZX1|LOR15_ARATH	Protein LURP-one-related 15 OS=Arabidopsis thaliana GN=At5g01750 PE=1 SV=1	69.04	4e-80	I1L749	I1L749_SOYBN Uncharacterized protein OS=Glycine max GN=Gma.10959 PE=4 SV=1	-	-	-	-	-	-	-	-	GO:0009684//indoleacetic acid biosynthetic process;GO:0006569//tryptophan catabolic process;GO:0030003//cellular cation homeostasis;GO:0070838//divalent metal ion transport;GO:0006995//cellular response to nitrogen starvation	-	GO:0009507//chloroplast
191	CL204.Contig2_All	186 4952 minus strand PREDICTED: eukaryotic translation initiation factor 4G-like [Vitis vinifera]	200139	17|-	1.3|-	3|-	1|-	1|-	1|-	1|-	78.85	3e-18	gi|383168275|gb|AFG67198.1|	Pinus taeda anonymous locus UMN_792_01 genomic sequence >gi|383168276|gb|AFG67199.1| Pinus taeda anonymous locus UMN_792_01 genomic sequence >gi|383168277|gb|AFG67200.1| Pinus taeda anonymous locus UMN_792_01 genomic sequence >gi|383168278|gb|AFG67201.1| Pinus taeda anonymous locus UMN_792_01 genomic sequence >gi|383168279|gb|AFG67202.1| Pinus taeda anonymous locus UMN_792_01 genomic sequence >gi…	59.1	0	sp|B9FXV5|IF4G_ORYSJ	Eukaryotic translation initiation factor 4G OS=Oryza sativa subsp. japonica GN=Os07g0555200 PE=2 SV=2	72.39	0	A9PHK2	A9PHK2_POPTR Putative uncharacterized protein OS=Populus trichocarpa PE=2 SV=1	-	-	-	-	-	-	-	K03260|1|0.0|1055|vvi:100261523|translation initiation factor 4G	GO:0044260//cellular macromolecule metabolic process;GO:0050896//response to stimulus;GO:0044238//primary metabolic process	GO:0003723//RNA binding	-
192	CL4559.Contig5_All	78 1358 PREDICTED: acetylornithine deacetylase [Vitis vinifera]	56306	173|-	9.1|-	-|-	6|-	1|-	3|-	1|-	82.64	0	gi|460400740|ref|XP_004245890.1|	PREDICTED: acetylornithine deacetylase-like [Solanum lycopersicum]	50.57	2e-122	sp|P54638|ARGE_DICDI	Acetylornithine deacetylase OS=Dictyostelium discoideum GN=argE PE=1 SV=2	80.65	0	A5BNC5	A5BNC5_VITVI Putative uncharacterized protein OS=Vitis vinifera GN=VITISV_016426 PE=4 SV=1	Ta0934m	74.7	3e-13	COG0624	Acetylornithine deacetylase/Succinyl-diaminopimelate desuccinylase and related deacylases	E	Amino acid transport and metabolism ;	K01438|1|0.0|724|vvi:100252374|acetylornithine deacetylase [EC:3.5.1.16]	GO:0006508//proteolysis	GO:0008777//acetylornithine deacetylase activity;GO:0008237//metallopeptidase activity	GO:0005829//cytosol
193	Unigene18864_All	55 1218 ribosomal protein L3A [Nicotiana tabacum]	61447	138|147	13.1|15.7	-|-	8|9	8|9	5|6	5|6	97.98	2e-51	gi|190895944|gb|ACE96485.1|	casein kinase II regulatory subunit [Populus tremula] >gi|190895946|gb|ACE96486.1| casein kinase II regulatory subunit [Populus tremula] >gi|190895948|gb|ACE96487.1| casein kinase II regulatory subunit [Populus tremula] >gi|190895950|gb|ACE96488.1| casein kinase II regulatory subunit [Populus tremula] >gi|190895952|gb|ACE96489.1| casein kinase II regulatory subunit [Populus tremula] >gi|190895954…	87.82	0	sp|P22738|RL32_ARATH	60S ribosomal protein L3-2 OS=Arabidopsis thaliana GN=ARP2 PE=2 SV=4	95.1	0	Q6TKR0	Q6TKR0_TOBAC Ribosomal protein L3A OS=Nicotiana tabacum GN=RPL3A PE=2 SV=1	SPAPB8E5.06c	536	4e-152	COG0087	Ribosomal protein L3	J	Translation, ribosomal structure and biogenesis ;	K02925|1|0.0|741|rcu:RCOM_0959710|large subunit ribosomal protein L3e	GO:0006412//translation	GO:0003735//structural constituent of ribosome	GO:0005730//nucleolus;GO:0005773//vacuole;GO:0005886//plasma membrane;GO:0005618//cell wall;GO:0022625//cytosolic large ribosomal subunit
194	Unigene1762_All	94 1518 minus strand PREDICTED: aspartic proteinase nepenthesin-1-like [Glycine max]	54874	107|98	2.9|5.5	-|-	3|4	3|4	1|2	1|2	67.7	3e-132	gi|224126221|ref|XP_002329620.1|	predicted protein [Populus trichocarpa] >gi|222870359|gb|EEF07490.1| predicted protein [Populus trichocarpa]	57.82	2e-137	sp|Q9LS40|ASPG1_ARATH	Protein ASPARTIC PROTEASE IN GUARD CELL 1 OS=Arabidopsis thaliana GN=ASPG1 PE=1 SV=1	67.7	4e-131	B9N2X4	B9N2X4_POPTR Predicted protein (Fragment) OS=Populus trichocarpa GN=POPTRDRAFT_264878 PE=3 SV=1	-	-	-	-	-	-	-	K00924|1|4e-23|107|aly:ARALYDRAFT_489138|[EC:2.7.1.-]	GO:0009414//response to water deprivation;GO:0009737//response to abscisic acid stimulus;GO:0006508//proteolysis	GO:0070001//aspartic-type peptidase activity	GO:0005576//extracellular region;GO:0005783//endoplasmic reticulum
195	CL4265.Contig2_All	71 1237 minus strand ADP,ATP carrier protein, putative [Ricinus communis] >gi|223528451|gb|EEF30484.1| ADP,ATP carrier protein, putative [Ricinus communis] >CL4265.Contig3_All 167 1333 minus strand ADP,ATP carrier protein, putative [Ricinus	51742	404|348	12.1|14.1	-|-	15|16	1|1	4|5	1|1	97.35	2e-49	gi|388520031|gb|AFK48077.1|	unknown [Lotus japonicus]	88.31	2e-146	sp|Q41629|ADT1_WHEAT	ADP,ATP carrier protein 1, mitochondrial OS=Triticum aestivum GN=ANT-G1 PE=3 SV=1	90.25	6e-141	Q6ZZ92	Q6ZZ92_BRAOE Adenosine nucleotide translocator (Fragment) OS=Brassica oleracea var. acephala GN=ANT PE=2 SV=1	-	-	-	-	-	-	-	K05863|1|1e-175|613|rcu:RCOM_0404010|solute carrier family 25 (mitochondrial adenine nucleotide translocator), member 4/5/6/31	GO:0015865//purine nucleotide transport;GO:0055085//transmembrane transport	GO:0005507//copper ion binding;GO:0005215//transporter activity	GO:0005730//nucleolus;GO:0009941//chloroplast envelope;GO:0005773//vacuole;GO:0005743//mitochondrial inner membrane;GO:0005886//plasma membrane;GO:0005618//cell wall;GO:0016021//integral to membrane
196	CL8556.Contig1_All	115 630 cyclophilin [Ziziphus jujuba] >CL8556.Contig2_All 860 1375 minus strand cyclophilin [Ziziphus jujuba]	24109	39|34	7.0|7.0	-|-	2|1	2|1	1|1	1|1	89.53	4e-74	gi|196166898|gb|ACG70968.1|	cyclophilin [Ziziphus jujuba]	82.46	6e-68	sp|Q38867|CP19C_ARATH	Peptidyl-prolyl cis-trans isomerase CYP19-3 OS=Arabidopsis thaliana GN=CYP19-3 PE=2 SV=2	89.53	3e-73	B5LWR0	B5LWR0_ZIZJJ Peptidyl-prolyl cis-trans isomerase OS=Ziziphus jujuba GN=CyP PE=2 SV=1	slr1251	260	1e-69	COG0652	Peptidyl-prolyl cis-trans isomerase (rotamase) - cyclophilin family	O	Posttranslational modification, protein turnover, chaperones ;	K01802|1|7e-74|273|rcu:RCOM_0608620|peptidylprolyl isomerase [EC:5.2.1.8]!K03767|2|6e-73|270|osa:4347920|peptidyl-prolyl cis-trans isomerase A (cyclophilin A) [EC:5.2.1.8]	GO:0046686//response to cadmium ion;GO:0006457//protein folding;GO:0000413//protein peptidyl-prolyl isomerization	GO:0003755//peptidyl-prolyl cis-trans isomerase activity	-
197	Unigene407_All	210 1112 minus strand PREDICTED: protein SEC13 homolog [Vitis vinifera] >gi|147809687|emb|CAN73348.1| hypothetical protein VITISV_040760 [Vitis vinifera]	38645	47|-	4.0|-	2|-	1|-	1|-	1|-	1|-	89.37	5e-157	gi|225452646|ref|XP_002281856.1|	PREDICTED: protein SEC13 homolog [Vitis vinifera] >gi|147809687|emb|CAN73348.1| hypothetical protein VITISV_040760 [Vitis vinifera]	53.16	3e-83	sp|Q3ZCC9|SEC13_BOVIN	Protein SEC13 homolog OS=Bos taurus GN=SEC13 PE=2 SV=1	89.37	5e-156	A5AEQ0	A5AEQ0_VITVI Putative uncharacterized protein OS=Vitis vinifera GN=VIT_14s0066g02380 PE=4 SV=1	all0478	87	4e-17	COG2319	FOG: WD40 repeat	R	General function prediction only ;	K14004|1|4e-158|555|vvi:100249128|protein transport protein SEC13	-	-	GO:0005730//nucleolus
198	Unigene14446_All	208 1047 minus strand chloroplast post-illumination chlorophyll fluorescence increase protein [Nicotiana tabacum]	35584	55|57	10.7|10.7	-|-	3|3	3|3	3|3	3|3	82.72	3e-95	gi|118486567|gb|ABK95122.1|	unknown [Populus trichocarpa]	-	-	-	-	82.72	3e-94	A9PFG9	A9PFG9_POPTR Putative uncharacterized protein OS=Populus trichocarpa PE=2 SV=1	-	-	-	-	-	-	-	-	GO:0010478//chlororespiration	-	GO:0009579//thylakoid;GO:0009570//chloroplast stroma
199	Unigene8660_All	97 372 minus strand transcription regulator, putative [Ricinus communis] >gi|223538571|gb|EEF40175.1| transcription regulator, putative [Ricinus communis]	13286	-|43	-|12.0	-|-	-|1	-|1	-|1	-|1	89.47	2e-23	gi|147773413|emb|CAN60268.1|	hypothetical protein VITISV_029393 [Vitis vinifera]	48.48	4e-10	sp|Q53S33|BOLA3_HUMAN	BolA-like protein 3 OS=Homo sapiens GN=BOLA3 PE=1 SV=1	89.47	3e-22	A5AII4	A5AII4_VITVI Putative uncharacterized protein OS=Vitis vinifera GN=VITISV_029393 PE=3 SV=1	SPAC8C9.11	71.2	4e-13	COG0271	Stress-induced morphogen (activity unknown)	T	Signal transduction mechanisms ;	K05527|1|2e-22|102|osa:4325073|BolA protein	GO:0006301//postreplication repair	-	GO:0005576//extracellular region
200	CL3208.Contig2_All	115 1089 PREDICTED: dihydroflavonol-4-reductase [Vitis vinifera] >gi|296089144|emb|CBI38847.3| unnamed protein product [Vitis vinifera]	43690	22|64	4.3|4.3	-|-	1|3	1|3	1|1	1|1	58.06	7e-89	gi|124360310|gb|ABN08323.1|	NAD-dependent epimerase/dehydratase [Medicago truncatula]	46.04	2e-70	sp|P51108|DFRA_MAIZE	Dihydroflavonol-4-reductase OS=Zea mays GN=A1 PE=3 SV=1	58.06	7e-88	A2Q3X3	A2Q3X3_MEDTR NAD-dependent epimerase/dehydratase OS=Medicago truncatula GN=MtrDRAFT_AC155890g43v2 PE=4 SV=1	SA0317	124	3e-28	COG0451	Nucleoside-diphosphate-sugar epimerases	MG	Cell wall/membrane/envelope biogenesis ; Carbohydrate transport and metabolism ;	K13082|1|8e-75|278|pop:POPTR_710083|bifunctional dihydroflavonol 4-reductase/flavanone 4-reductase [EC:1.1.1.219 1.1.1.234]	GO:1901362//organic cyclic compound biosynthetic process;GO:0016131//brassinosteroid metabolic process;GO:0044249//cellular biosynthetic process	GO:0005488//binding;GO:0016491//oxidoreductase activity	-
201	CL5842.Contig11_All	1538 3928 minus strand PREDICTED: probable methionyl-tRNA synthetase [Vitis vinifera]	112506	59|141	3.1|3.1	1|1	2|6	1|4	2|2	1|1	92.97	3e-104	gi|255554032|ref|XP_002518056.1|	methionine-tRNA synthetase, putative [Ricinus communis] >gi|223542652|gb|EEF44189.1| methionine-tRNA synthetase, putative [Ricinus communis]	78.16	0	sp|Q9ZTS1|SYM_ORYSJ	Probable methionine--tRNA ligase OS=Oryza sativa subsp. japonica GN=Os06g0508700 PE=2 SV=2	92.97	3e-103	B9RWD7	B9RWD7_RICCO Methionine-tRNA synthetase, putative OS=Ricinus communis GN=RCOM_1018310 PE=4 SV=1	SPBC17A3.04c	658	0	COG0143	Methionyl-tRNA synthetase	J	Translation, ribosomal structure and biogenesis ;	K01874|1|0.0|1385|vvi:100257273|methionyl-tRNA synthetase [EC:6.1.1.10]	GO:0046686//response to cadmium ion;GO:0006431//methionyl-tRNA aminoacylation	GO:0004825//methionine-tRNA ligase activity;GO:0005524//ATP binding;GO:0000049//tRNA binding	GO:0005829//cytosol
202	CL486.Contig7_All	205 2142 minus strand PREDICTED: translocase of chloroplast 159, chloroplastic-like [Vitis vinifera]	79070	749|974	18.6|15.3	-|-	22|21	12|11	8|7	5|4	68.09	2e-08	gi|413949954|gb|AFW82603.1|	hypothetical protein ZEAMMB73_296083 [Zea mays]	59.48	4e-25	sp|O81283|TC159_ARATH	Translocase of chloroplast 159, chloroplastic OS=Arabidopsis thaliana GN=TOC159 PE=1 SV=1	70.51	3e-14	I1K475	I1K475_SOYBN Uncharacterized protein OS=Glycine max PE=4 SV=1	-	-	-	-	-	-	-	-	GO:0045036//protein targeting to chloroplast	GO:0004888//transmembrane signaling receptor activity;GO:0005515//protein binding;GO:0003924//GTPase activity	GO:0005829//cytosol;GO:0009707//chloroplast outer membrane
203	CL5181.Contig1_All	85 621 minus strand PREDICTED: UBA and UBX domain-containing protein At4g15410-like [Vitis vinifera]	22084	107|-	6.7|-	4|-	3|-	3|-	1|-	1|-	90.12	3e-70	gi|225444462|ref|XP_002272066.1|	PREDICTED: UBA and UBX domain-containing protein At4g15410 [Vitis vinifera] >gi|147798327|emb|CAN74529.1| hypothetical protein VITISV_031346 [Vitis vinifera] >gi|297741768|emb|CBI32997.3| unnamed protein product [Vitis vinifera]	53.7	1e-37	sp|Q7Y175|UBAX1_ARATH	UBA and UBX domain-containing protein At4g15410 OS=Arabidopsis thaliana GN=At4g15410 PE=2 SV=1	90.12	2e-69	A5BGG6	A5BGG6_VITVI Putative uncharacterized protein OS=Vitis vinifera GN=VIT_10s0116g00210 PE=4 SV=1	-	-	-	-	-	-	-	K14012|1|2e-71|265|vvi:100262315|UBX domain-containing protein 1	-	-	GO:0005634//nucleus
204	CL2290.Contig1_All	128 1312 minus strand protein transporter, putative [Ricinus communis] >gi|223540798|gb|EEF42358.1| protein transporter, putative [Ricinus communis]	52398	41|117	3.3|3.3	1|1	2|4	2|4	1|1	1|1	86.76	5e-29	gi|361069505|gb|AEW09064.1|	Pinus taeda anonymous locus CL3539Contig1_01 genomic sequence >gi|361069507|gb|AEW09065.1| Pinus taeda anonymous locus CL3539Contig1_01 genomic sequence >gi|383139420|gb|AFG50938.1| Pinus taeda anonymous locus CL3539Contig1_01 genomic sequence >gi|383139421|gb|AFG50939.1| Pinus taeda anonymous locus CL3539Contig1_01 genomic sequence >gi|383139422|gb|AFG50940.1| Pinus taeda anonymous locus CL3539C…	37.18	4e-14	sp|Q2GS33|VPS27_CHAGB	Vacuolar protein sorting-associated protein 27 OS=Chaetomium globosum (strain ATCC 6205 / CBS 148.51 / DSM 1962 / NBRC 6347 / NRRL 1970) GN=VPS27 PE=3 SV=2	86.76	5e-28	H9MD67	H9MD67_PINRA Uncharacterized protein (Fragment) OS=Pinus radiata GN=CL3539Contig1_01 PE=4 SV=1	-	-	-	-	-	-	-	-	GO:0006623//protein targeting to vacuole;GO:0006944//cellular membrane fusion;GO:0006891//intra-Golgi vesicle-mediated transport;GO:0016310//phosphorylation	GO:0016301//kinase activity;GO:0008565//protein transporter activity	GO:0005795//Golgi stack;GO:0005886//plasma membrane;GO:0005634//nucleus;GO:0005829//cytosol
205	Unigene28989_All	83 1159 unnamed protein product [Vitis vinifera]	46857	-|24	-|2.2	-|-	-|1	-|1	-|1	-|1	71.96	1e-104	gi|118489288|gb|ABK96449.1|	unknown [Populus trichocarpa x Populus deltoides]	34.19	8e-15	sp|P68175|STSY_RAUSE	Strictosidine synthase OS=Rauvolfia serpentina GN=STR1 PE=1 SV=1	71.96	1e-103	A9PJ96	A9PJ96_9ROSI Putative uncharacterized protein OS=Populus trichocarpa x Populus deltoides PE=2 SV=1	PA1293	233	4e-61	COG3386	Gluconolactonase	G	Carbohydrate transport and metabolism ;	K01757|1|3e-16|84.3|ath:AT1G74010|strictosidine synthase [EC:4.3.3.2]	-	GO:0016829//lyase activity	-
206	CL12335.Contig1_All	82 1101 minus strand predicted protein [Populus trichocarpa] >gi|222858114|gb|EEE95661.1| predicted protein [Populus trichocarpa]	44456	650|725	13.5|13.5	-|-	22|26	22|26	4|4	4|4	79.59	2e-16	gi|297599584|ref|NP_001047409.2|	Os02g0612000 [Oryza sativa Japonica Group] >gi|255671082|dbj|BAF09323.2| Os02g0612000, partial [Oryza sativa Japonica Group]	48.37	9e-39	sp|Q8DJB3|GRPE_THEEB	Protein GrpE OS=Thermosynechococcus elongatus (strain BP-1) GN=grpE PE=3 SV=1	83.69	3e-61	I1N8G6	I1N8G6_SOYBN Uncharacterized protein (Fragment) OS=Glycine max PE=4 SV=1	alr2445	145	8e-35	COG0576	Molecular chaperone GrpE (heat shock protein)	O	Posttranslational modification, protein turnover, chaperones ;	K03687|1|4e-102|369|pop:POPTR_571297|molecular chaperone GrpE	GO:0006457//protein folding;GO:0009793//embryo development ending in seed dormancy	GO:0005507//copper ion binding;GO:0005515//protein binding	GO:0005739//mitochondrion;GO:0009579//thylakoid;GO:0009570//chloroplast stroma
207	CL1260.Contig4_All	269 733 minus strand PREDICTED: major allergen Pru ar 1 [Vitis vinifera]	21954	201|-	21.3|-	-|-	5|-	5|-	3|-	3|-	77.68	2e-40	gi|399604857|gb|AFP49334.1|	pathogenesis-related protein 10.4, partial [Olea europaea]	60	8e-51	sp|O50001|PRU1_PRUAR	Major allergen Pru ar 1 OS=Prunus armeniaca PE=1 SV=1	71.61	1e-58	F6H6U9	F6H6U9_VITVI Putative uncharacterized protein OS=Vitis vinifera GN=VIT_05s0077g01600 PE=4 SV=1	-	-	-	-	-	-	-	-	GO:0009607//response to biotic stimulus;GO:0006952//defense response	-	-
208	CL5240.Contig1_All	53 1327 FtsZ-like protein [Nicotiana tabacum]	50651	229|250	6.8|6.8	-|-	4|5	1|1	2|2	1|1	95.21	2e-148	gi|7672161|emb|CAB89287.1|	chloroplast FtsZ-like protein [Nicotiana tabacum]	91.92	4e-146	sp|Q42545|FTSZ1_ARATH	Cell division protein FtsZ homolog 1, chloroplastic OS=Arabidopsis thaliana GN=FTSZ1 PE=1 SV=2	95.21	2e-147	Q9M437	Q9M437_TOBAC Chloroplast FtsZ-like protein OS=Nicotiana tabacum GN=ftsZ PE=2 SV=1	sll1633	362	6e-100	COG0206	Cell division GTPase	D	Cell cycle control, cell division, chromosome partitioning ;	K03531|1|4e-149|525|vvi:100243513|cell division protein FtsZ	GO:0007017//microtubule-based process;GO:0009220//pyrimidine ribonucleotide biosynthetic process;GO:0010020//chloroplast fission;GO:0009902//chloroplast relocation;GO:0051301//cell division;GO:0006184//GTP catabolic process;GO:0051258//protein polymerization;GO:0009637//response to blue light	GO:0005198//structural molecule activity;GO:0043621//protein self-association;GO:0005525//GTP binding;GO:0042802//identical protein binding;GO:0003924//GTPase activity	GO:0005874//microtubule;GO:0009570//chloroplast stroma;GO:0009535//chloroplast thylakoid membrane
209	CL3068.Contig1_All	149 1129 minus strand peroxidase a [Eucommia ulmoides]	41495	39|51	7.3|8.0	2|2	3|2	3|2	2|2	2|2	80	3e-119	gi|369794205|gb|AEX20394.1|	putative class III peroxidase [Coffea arabica x Coffea canephora]	70.26	1e-124	sp|O23044|PER3_ARATH	Peroxidase 3 OS=Arabidopsis thaliana GN=PER3 PE=2 SV=1	80	3e-118	H2EQR0	H2EQR0_9GENT Putative class III peroxidase (Fragment) OS=Coffea arabica x Coffea canephora GN=POX6 PE=2 SV=1	-	-	-	-	-	-	-	K00430|1|2e-141|499|vvi:100255112|peroxidase [EC:1.11.1.7]	GO:0042538//hyperosmotic salinity response;GO:0009269//response to desiccation;GO:0009409//response to cold;GO:0006979//response to oxidative stress;GO:0055114//oxidation-reduction process	GO:0046872//metal ion binding;GO:0020037//heme binding;GO:0004601//peroxidase activity	GO:0005737//cytoplasm;GO:0009505//plant-type cell wall;GO:0005634//nucleus
210	Unigene18816_All	40 609 minus strand PREDICTED: uncharacterized protein LOC100253185 [Vitis vinifera]	24032	22|42	6.3|6.3	-|-	1|1	1|1	1|1	1|1	90.91	3e-58	gi|351734478|ref|NP_001235791.1|	uncharacterized protein LOC100527162 [Glycine max]	-	-	-	-	90.91	3e-57	C6T3H4	C6T3H4_SOYBN Uncharacterized protein OS=Glycine max GN=Gma.24911 PE=2 SV=1	-	-	-	-	-	-	-	-	GO:0051258//protein polymerization;GO:0006184//GTP catabolic process	GO:0003924//GTPase activity;GO:0005525//GTP binding	GO:0043234//protein complex;GO:0009507//chloroplast;GO:0005773//vacuole
211	CL777.Contig10_All	104 898 PREDICTED: uncharacterized protein LOC100263951 [Vitis vinifera]	33019	197|192	14.3|6.4	-|5	7|5	7|5	3|1	3|1	90	1e-42	gi|470135116|ref|XP_004303370.1|	PREDICTED: serine/arginine-rich splicing factor 33-like [Fragaria vesca subsp. vesca]	63.78	8e-41	sp|Q9SEU4|SR33_ARATH	Serine/arginine-rich splicing factor 33 OS=Arabidopsis thaliana GN=SR33 PE=1 SV=1	88.89	5e-42	I1JH69	I1JH69_SOYBN Uncharacterized protein OS=Glycine max GN=Gma.16369 PE=4 SV=1	sll0517	59.7	5e-09	COG0724	RNA-binding proteins (RRM domain)	R	General function prediction only ;	K12900|1|2e-41|167|rcu:RCOM_0036490|FUS-interacting serine-arginine-rich protein 1!K12891|4|9e-13|72.0|ath:AT5G64200|splicing factor, arginine/serine-rich 2	GO:0035196//production of miRNAs involved in gene silencing by miRNA;GO:0000398//mRNA splicing, via spliceosome;GO:0043687//post-translational protein modification;GO:0030422//production of siRNA involved in RNA interference;GO:0045893//positive regulation of transcription, DNA-dependent	GO:0003676//nucleic acid binding;GO:0042802//identical protein binding;GO:0000166//nucleotide binding	GO:0005829//cytosol;GO:0005730//nucleolus;GO:0016607//nuclear speck;GO:0035061//interchromatin granule;GO:0005886//plasma membrane
212	CL5380.Contig3_All	218 1225 minus strand unnamed protein product [Vitis vinifera]	44160	65|54	5.1|7.4	-|-	1|3	1|3	1|2	1|2	73.87	2e-118	gi|297739851|emb|CBI30033.3|	unnamed protein product [Vitis vinifera]	51.81	4e-15	sp|Q9BX46|RBM24_HUMAN	RNA-binding protein 24 OS=Homo sapiens GN=RBM24 PE=1 SV=1	75	1e-51	I1JNJ6	I1JNJ6_SOYBN Uncharacterized protein OS=Glycine max GN=Gma.13594 PE=4 SV=1	SPAC140.02	82.4	9e-16	COG0724	RNA-binding proteins (RRM domain)	R	General function prediction only ;	K14411|1|2e-24|110|sbi:SORBI_05g025410|RNA-binding protein Musashi	-	GO:0003676//nucleic acid binding;GO:0004672//protein kinase activity;GO:0000166//nucleotide binding	-
213	Unigene32404_All	98 1171 minus strand PREDICTED: probable plastid-lipid-associated protein 3, chloroplastic-like [Vitis vinifera]	44642	216|239	6.7|9.5	-|-	6|9	6|9	2|3	2|3	81.94	1e-86	gi|86450874|gb|ABC96720.1|	plastid fibrillin 2 [Coffea canephora]	63.55	2e-83	sp|Q9ZP40|PG1_PEA	Plastoglobulin-1, chloroplastic OS=Pisum sativum GN=PG1 PE=1 SV=1	81.94	1e-85	A6XBI6	A6XBI6_COFCA Plastid fibrillin 2 (Fragment) OS=Coffea canephora GN=FIB2 PE=2 SV=1	-	-	-	-	-	-	-	-	-	-	GO:0009507//chloroplast
214	CL6965.Contig1_All	162 1931 predicted protein [Populus trichocarpa] >gi|222837676|gb|EEE76041.1| predicted protein [Populus trichocarpa]	76206	2199|2467	34.1|38.8	-|-	70|81	7|8	15|17	2|4	91.72	0	gi|134101|sp|P08824.1|RUBA_RICCO	RecName: Full=RuBisCO large subunit-binding protein subunit alpha; AltName: Full=60 kDa chaperonin subunit alpha; AltName: Full=CPN-60 alpha	91.72	0	sp|P08824|RUBA_RICCO	RuBisCO large subunit-binding protein subunit alpha (Fragment) OS=Ricinus communis PE=2 SV=1	89.22	0	Q2PEX5	Q2PEX5_TRIPR Putative rubisco subunit binding-protein alpha subunit (Fragment) OS=Trifolium pratense PE=2 SV=1	alr1896	640	0	COG0459	Chaperonin GroEL (HSP60 family)	O	Posttranslational modification, protein turnover, chaperones ;	K04077|1|4e-144|509|cme:CMB021C|chaperonin GroEL	GO:0042026//protein refolding;GO:0009658//chloroplast organization;GO:0009790//embryo development	GO:0005524//ATP binding;GO:0051082//unfolded protein binding	GO:0005739//mitochondrion;GO:0009941//chloroplast envelope;GO:0009579//thylakoid;GO:0009570//chloroplast stroma;GO:0022626//cytosolic ribosome;GO:0016020//membrane;GO:0048046//apoplast
215	CL2605.Contig12_All	542 2899 minus strand pre-mRNA-processing factor 39 [Arabidopsis thaliana] >gi|332189533|gb|AEE27654.1| pre-mRNA-processing factor 39 [Arabidopsis thaliana]	99007	-|40	-|1.4	-|4	-|1	-|1	-|1	-|1	80	4e-74	gi|297744214|emb|CBI37184.3|	unnamed protein product [Vitis vinifera]	44.83	1e-06	sp|Q7KRW8|PRP39_DROME	Pre-mRNA-processing factor 39 OS=Drosophila melanogaster GN=CG1646 PE=1 SV=1	75.07	6e-153	B9SKM7	B9SKM7_RICCO Pre-mRNA-processing protein prp39, putative OS=Ricinus communis GN=RCOM_0542310 PE=4 SV=1	SPAC6F12.17	60.8	8e-09	COG5107	Pre-mRNA 3'-end processing (cleavage and polyadenylation) factor	A	RNA processing and modification ;	K13217|1|3e-162|570|vvi:100244562|pre-mRNA-processing factor 39	GO:0048510//regulation of timing of transition from vegetative to reproductive phase;GO:0006396//RNA processing	-	GO:0005634//nucleus;GO:0005829//cytosol
216	CL13073.Contig3_All	90 1739 PREDICTED: ATP synthase subunit beta, mitochondrial-like [Vitis vinifera]	66505	2056|2319	34.5|33.5	-|-	64|70	59|63	13|13	12|12	98.57	0	gi|297737737|emb|CBI26938.3|	unnamed protein product [Vitis vinifera]	96.89	0	sp|P17614|ATPBM_NICPL	ATP synthase subunit beta, mitochondrial OS=Nicotiana plumbaginifolia GN=ATPB PE=1 SV=1	97.3	0	F6HFL0	F6HFL0_VITVI ATP synthase subunit beta OS=Vitis vinifera GN=VIT_01s0011g04490 PE=3 SV=1	SPAC222.12c	730	0	COG0055	F0F1-type ATP synthase, beta subunit	C	Energy production and conversion ;	K02133|1|0.0|951|bdi:100843462|F-type H+-transporting ATPase subunit beta [EC:3.6.3.14]	GO:0015991//ATP hydrolysis coupled proton transport;GO:0042777//plasma membrane ATP synthesis coupled proton transport;GO:0046686//response to cadmium ion;GO:0006200//ATP catabolic process;GO:0006979//response to oxidative stress	GO:0046961//proton-transporting ATPase activity, rotational mechanism;GO:0008270//zinc ion binding;GO:0008553//hydrogen-exporting ATPase activity, phosphorylative mechanism;GO:0046933//proton-transporting ATP synthase activity, rotational mechanism;GO:0050897//cobalt ion binding;GO:0008266//poly(U) RNA binding;GO:0005507//copper ion binding;GO:0005524//ATP binding	GO:0009941//chloroplast envelope;GO:0005730//nucleolus;GO:0005747//mitochondrial respiratory chain complex I;GO:0005754//mitochondrial proton-transporting ATP synthase, catalytic core;GO:0005886//plasma membrane
217	CL8109.Contig1_All	80 1234 minus strand Mitogen-activated protein kinase [Medicago truncatula] >gi|355509155|gb|AES90297.1| Mitogen-activated protein kinase [Medicago truncatula]	49767	-|33	-|3.6	-|3	-|1	-|1	-|1	-|1	96.34	0	gi|296084319|emb|CBI24707.3|	unnamed protein product [Vitis vinifera]	94.2	0	sp|Q06060|MAPK_PEA	Mitogen-activated protein kinase homolog D5 OS=Pisum sativum PE=2 SV=1	95.03	0	B9HGK0	B9HGK0_POPTR Predicted protein OS=Populus trichocarpa GN=POPTRDRAFT_718188 PE=4 SV=1	YBL016w	337	2e-92	COG0515	Serine/threonine protein kinase	RTKL	General function prediction only ; Signal transduction mechanisms ; Transcription ; Replication, recombination and repair ;	K14512|1|0.0|728|vvi:100242320|mitogen-activated protein kinase 6 [EC:2.7.11.24]	GO:0048364//root development;GO:0042542//response to hydrogen peroxide;GO:0009864//induced systemic resistance, jasmonic acid mediated signaling pathway;GO:0010120//camalexin biosynthetic process;GO:0009651//response to salt stress;GO:2000038//regulation of stomatal complex development;GO:0051301//cell division;GO:0006468//protein phosphorylation;GO:0000165//MAPK cascade;GO:0009409//response to c…	GO:0004707//MAP kinase activity;GO:0005524//ATP binding	GO:0005802//trans-Golgi network;GO:0009524//phragmoplast;GO:0009574//preprophase band
218	CL2265.Contig3_All	437 883 minus strand hypothetical protein [Populus euphratica] >CL2265.Contig9_All 437 883 minus strand hypothetical protein [Populus euphratica]	19187	78|46	14.1|14.1	3|3	2|2	2|2	1|1	1|1	55	2e-32	gi|209967469|gb|ACJ02359.1|	hypothetical protein [Populus tremula x Populus alba]	-	-	-	-	55	2e-31	B6V702	B6V702_POPCN Putative uncharacterized protein OS=Populus canescens PE=2 SV=1	-	-	-	-	-	-	-	-	GO:0009651//response to salt stress;GO:0006914//autophagy	-	-
219	CL2883.Contig4_All	96 1538 PREDICTED: uncharacterized protein LOC100254138 [Vitis vinifera]	58246	-|177	-|3.3	-|1	-|4	-|4	-|1	-|1	65.09	1e-36	gi|460372309|ref|XP_004231973.1|	PREDICTED: uncharacterized protein LOC101251835 isoform 1 [Solanum lycopersicum] >gi|460372311|ref|XP_004231974.1| PREDICTED: uncharacterized protein LOC101251835 isoform 2 [Solanum lycopersicum]	-	-	-	-	60.49	5e-62	B8R517	B8R517_NICBE PB1 domain-containing protein (Fragment) OS=Nicotiana benthamiana PE=2 SV=1	-	-	-	-	-	-	-	-	-	-
220	CL13154.Contig1_All	86 484 predicted protein [Populus trichocarpa] >gi|224132224|ref|XP_002321286.1| predicted protein [Populus trichocarpa] >gi|118483614|gb|ABK93702.1| unknown [Populus trichocarpa] >gi|118484494|gb|ABK94122.1| unknown [Populus trichocarpa] >gi|222	22192	50|50	8.3|8.3	1|1	1|1	1|1	1|1	1|1	94.57	1e-46	gi|428230882|gb|AFY99063.1|	ribosomal protein RPL32e, partial [Clermontia arborescens subsp. waihiae]	88.1	4e-12	sp|P51421|RL32_MAIZE	60S ribosomal protein L32 (Fragment) OS=Zea mays GN=RPL32 PE=3 SV=1	94.12	9e-52	A5Y735	A5Y735_CUCME 60S ribosomal protein L32A (Fragment) OS=Cucumis melo PE=4 SV=1	SPAC3H5.10	155	2e-38	COG1717	Ribosomal protein L32E	J	Translation, ribosomal structure and biogenesis ;	K02912|1|6e-61|229|pop:POPTR_665064|large subunit ribosomal protein L32e	GO:0006412//translation	GO:0003735//structural constituent of ribosome	GO:0005730//nucleolus;GO:0022625//cytosolic large ribosomal subunit
221	CL775.Contig1_All	1378 2616 conserved hypothetical protein [Ricinus communis] >gi|223532288|gb|EEF34090.1| conserved hypothetical protein [Ricinus communis] >CL775.Contig2_All 1406 2644 conserved hypothetical protein [Ricinus communis] >gi|223532288|gb|EEF34090	57743	33|-	2.2|-	-|-	1|-	1|-	1|-	1|-	72.53	0	gi|460392529|ref|XP_004241868.1|	PREDICTED: uncharacterized protein LOC101263823 [Solanum lycopersicum]	24.47	4e-16	sp|Q8W486|Y1491_ARATH	Uncharacterized protein At1g04910 OS=Arabidopsis thaliana GN=At1g04910 PE=1 SV=1	67.87	1e-97	Q5I1Z7	Q5I1Z7_FLABR Putative uncharacterized protein (Fragment) OS=Flaveria brownii PE=2 SV=1	-	-	-	-	-	-	-	-	-	GO:0016757//transferase activity, transferring glycosyl groups	GO:0005802//trans-Golgi network;GO:0009505//plant-type cell wall;GO:0005794//Golgi apparatus;GO:0005768//endosome
222	CL2010.Contig1_All	270 1406 minus strand unnamed protein product [Vitis vinifera]	54507	-|30	-|2.9	-|2	-|1	-|1	-|1	-|1	83.72	3e-12	gi|255540333|ref|XP_002511231.1|	hypothetical protein RCOM_1507060 [Ricinus communis] >gi|223550346|gb|EEF51833.1| hypothetical protein RCOM_1507060 [Ricinus communis]	-	-	-	-	83.72	4e-11	B9RAK6	B9RAK6_RICCO Putative uncharacterized protein OS=Ricinus communis GN=RCOM_1507060 PE=4 SV=1	-	-	-	-	-	-	-	-	GO:0042793//transcription from plastid promoter;GO:0045893//positive regulation of transcription, DNA-dependent	GO:0003723//RNA binding	GO:0005829//cytosol;GO:0009508//plastid chromosome;GO:0009570//chloroplast stroma;GO:0005634//nucleus
223	Unigene4790_All	2 94 ATP synthase family [Arabidopsis lyrata subsp. lyrata] >gi|297313087|gb|EFH43510.1| ATP synthase family [Arabidopsis lyrata subsp. lyrata]	5233	75|109	48.4|48.4	-|-	3|2	3|2	1|1	1|1	87.1	7e-07	gi|297798734|ref|XP_002867251.1|	ATP synthase family [Arabidopsis lyrata subsp. lyrata] >gi|297313087|gb|EFH43510.1| ATP synthase family [Arabidopsis lyrata subsp. lyrata]	-	-	-	-	87.1	9e-06	D7MA68	D7MA68_ARALL ATP synthase family OS=Arabidopsis lyrata subsp. lyrata GN=ARALYDRAFT_491508 PE=3 SV=1	-	-	-	-	-	-	-	K02109|1|4e-08|54.3|aly:ARALYDRAFT_491508|F-type H+-transporting ATPase subunit b [EC:3.6.3.14]	-	-
224	Unigene15611_All	237 671 minus strand PREDICTED: disease resistance response protein 206 [Vitis vinifera]	17526	479|278	24.1|24.1	-|-	12|8	12|8	2|2	2|2	45.24	1e-22	gi|147789112|emb|CAN73498.1|	hypothetical protein VITISV_044265 [Vitis vinifera]	31.62	4e-08	sp|P13240|DR206_PEA	Disease resistance response protein 206 OS=Pisum sativum GN=PI206 PE=2 SV=2	45.24	2e-21	A5AKQ8	A5AKQ8_VITVI Putative uncharacterized protein OS=Vitis vinifera GN=VITISV_044265 PE=4 SV=1	-	-	-	-	-	-	-	-	-	-	GO:0005618//cell wall
225	CL10746.Contig3_All	148 1104 predicted protein [Populus trichocarpa] >gi|222861974|gb|EEE99516.1| predicted protein [Populus trichocarpa]	40405	52|29	6.6|3.1	-|-	2|1	2|1	2|1	2|1	81.82	2e-152	gi|460387277|ref|XP_004239307.1|	PREDICTED: nitrile-specifier protein 5-like [Solanum lycopersicum]	57.51	1e-99	sp|Q93XW5|NSP5_ARATH	Nitrile-specifier protein 5 OS=Arabidopsis thaliana GN=NSP5 PE=2 SV=1	74.07	5e-139	B9IAU2	B9IAU2_POPTR Predicted protein OS=Populus trichocarpa GN=POPTRDRAFT_664894 PE=4 SV=1	-	-	-	-	-	-	-	K15450|1|7e-20|96.3|mtr:MTR_4g132120|tRNA wybutosine-synthesizing protein 3 [EC:2.1.1.-]	GO:0009627//systemic acquired resistance;GO:0010043//response to zinc ion;GO:0009697//salicylic acid biosynthetic process	-	GO:0005634//nucleus;GO:0005829//cytosol
226	CL6203.Contig8_All	248 1801 minus strand PREDICTED: serine hydroxymethyltransferase, mitochondrial-like [Vitis vinifera] >gi|297736687|emb|CBI25704.3| unnamed protein product [Vitis vinifera]	71267	399|850	28.4|26.4	-|-	26|38	2|3	11|10	1|1	93.06	5e-135	gi|375152224|gb|AFA36570.1|	serine hydroxymethyltransferase, partial [Lolium perenne]	90.54	0	sp|P49358|GLYN_FLAPR	Serine hydroxymethyltransferase 2, mitochondrial OS=Flaveria pringlei PE=2 SV=1	92.83	0	I1N1T1	I1N1T1_SOYBN Uncharacterized protein (Fragment) OS=Glycine max PE=4 SV=1	SPAC18G6.04c	604	1e-172	COG0112	Glycine/serine hydroxymethyltransferase	E	Amino acid transport and metabolism ;	K00600|1|0.0|994|gmx:100499635|glycine hydroxymethyltransferase [EC:2.1.2.1]	GO:0006730//one-carbon metabolic process;GO:0032259//methylation;GO:0019264//glycine biosynthetic process from serine	GO:0030170//pyridoxal phosphate binding;GO:0008168//methyltransferase activity;GO:0004372//glycine hydroxymethyltransferase activity	GO:0005737//cytoplasm
227	Unigene5178_All	109 1074 minus strand anionic peroxidase swpa7 [Ipomoea batatas]	39604	155|55	4.3|4.3	-|-	3|1	3|1	1|1	1|1	77.49	1e-82	gi|388508118|gb|AFK42125.1|	unknown [Lotus japonicus]	73.27	4e-123	sp|Q9SZB9|PER47_ARATH	Peroxidase 47 OS=Arabidopsis thaliana GN=PER47 PE=2 SV=2	86.92	1e-61	B5LST5	B5LST5_CATRO Putative secretory peroxidase (Fragment) OS=Catharanthus roseus GN=PrxFl1 PE=2 SV=1	-	-	-	-	-	-	-	K00430|1|9e-136|481|rcu:RCOM_1176840|peroxidase [EC:1.11.1.7]	GO:0042398//cellular modified amino acid biosynthetic process;GO:0006979//response to oxidative stress;GO:0009698//phenylpropanoid metabolic process;GO:0006598//polyamine catabolic process;GO:0015706//nitrate transport;GO:0010167//response to nitrate;GO:0055114//oxidation-reduction process	GO:0046872//metal ion binding;GO:0020037//heme binding;GO:0004601//peroxidase activity	GO:0005576//extracellular region
228	CL2472.Contig2_All	107 661 minus strand RecName: Full=30S ribosomal protein S10, chloroplastic; Flags: Precursor >gi|188036211|pdb|3BBN|J Chain J, Homology Model For The Spinach Chloroplast 30s Subunit Fitted To 9.4a Cryo-Em Map Of The 70s Chlororibosome. >gi|7578	24650	-|31	-|5.4	-|-	-|1	-|1	-|1	-|1	99.01	6e-55	gi|162945917|gb|ABY20970.1|	chloroplast 30S ribosomal protein S10, partial [Daucus carota]	69.35	5e-67	sp|Q9M4Y3|RR10_MESCR	30S ribosomal protein S10, chloroplastic OS=Mesembryanthemum crystallinum GN=RPS10 PE=2 SV=1	99.01	5e-54	A9YUX9	A9YUX9_DAUCA Chloroplast 30S ribosomal protein S10 (Fragment) OS=Daucus carota PE=2 SV=1	sll1101	140	1e-33	COG0051	Ribosomal protein S10	J	Translation, ribosomal structure and biogenesis ;	K02946|1|5e-68|254|vvi:100248042|small subunit ribosomal protein S10	GO:0006412//translation	GO:0003735//structural constituent of ribosome;GO:0000049//tRNA binding	GO:0005840//ribosome;GO:0009536//plastid
229	CL9015.Contig1_All	191 2974 minus strand PREDICTED: SCY1-like protein 2 [Vitis vinifera] >gi|297734819|emb|CBI17053.3| unnamed protein product [Vitis vinifera]	114702	31|-	1.3|-	1|-	1|-	1|-	1|-	1|-	94.12	6e-22	gi|147856258|emb|CAN79646.1|	hypothetical protein VITISV_033790 [Vitis vinifera]	34.45	2e-07	sp|A8XSC1|NLK_CAEBR	Serine/threonine kinase NLK OS=Caenorhabditis briggsae GN=lit-1 PE=3 SV=2	94.12	7e-21	A5C3R0	A5C3R0_VITVI Putative uncharacterized protein OS=Vitis vinifera GN=VITISV_033790 PE=4 SV=1	Cgl0041_1	53.9	1e-06	COG0515	Serine/threonine protein kinase	RTKL	General function prediction only ; Signal transduction mechanisms ; Transcription ; Replication, recombination and repair ;	K08876|1|2e-26|119|osa:4327606|SCY1-like	GO:0016310//phosphorylation	GO:0004672//protein kinase activity	GO:0016020//membrane;GO:0005829//cytosol
230	CL6912.Contig4_All	183 1220 Chaperone protein dnaJ [Medicago truncatula] >gi|355504505|gb|AES85708.1| Chaperone protein dnaJ [Medicago truncatula]	48541	64|-	3.5|-	1|-	2|-	2|-	1|-	1|-	98.72	2e-29	gi|296083160|emb|CBI22796.3|	unnamed protein product [Vitis vinifera]	70	6e-16	sp|Q9HJ83|DNAJ_THEAC	Chaperone protein DnaJ OS=Thermoplasma acidophilum (strain ATCC 25905 / DSM 1728 / JCM 9062 / NBRC 15155 / AMRC-C165) GN=dnaJ PE=3 SV=1	91.3	3e-67	I1J434	I1J434_SOYBN Uncharacterized protein (Fragment) OS=Glycine max PE=4 SV=1	YNL064c	169	8e-42	COG0484	DnaJ-class molecular chaperone with C-terminal Zn finger domain	O	Posttranslational modification, protein turnover, chaperones ;	K09510|1|2e-119|426|gmx:100797487|DnaJ homolog subfamily B member 4	GO:0006457//protein folding	GO:0005515//protein binding	GO:0005737//cytoplasm
231	Unigene10847_All	60 914 PREDICTED: 29 kDa ribonucleoprotein B, chloroplastic [Vitis vinifera]	39474	-|71	-|12.3	-|-	-|3	-|3	-|3	-|3	70.56	3e-79	gi|297742089|emb|CBI33876.3|	unnamed protein product [Vitis vinifera]	40.79	2e-07	sp|Q7ZT82|RFX1L_DANRE	RNA binding protein fox-1 homolog 1-like OS=Danio rerio GN=rbfox1l PE=1 SV=1	71.07	3e-71	F6HT84	F6HT84_VITVI Putative uncharacterized protein OS=Vitis vinifera GN=VIT_02s0012g01420 PE=4 SV=1	YCL011c	69.3	8e-12	COG0724	RNA-binding proteins (RRM domain)	R	General function prediction only ;	K11294|1|2e-27|120|smo:SELMODRAFT_15428|nucleolin!K13126|5|1e-18|91.3|sbi:SORBI_06g021850|polyadenylate-binding protein	GO:0009902//chloroplast relocation;GO:0006364//rRNA processing;GO:0019288//isopentenyl diphosphate biosynthetic process, mevalonate-independent pathway;GO:0015995//chlorophyll biosynthetic process;GO:0010027//thylakoid membrane organization;GO:0042793//transcription from plastid promoter;GO:0015979//photosynthesis	GO:0003723//RNA binding;GO:0000166//nucleotide binding	GO:0009579//thylakoid;GO:0009570//chloroplast stroma;GO:0030529//ribonucleoprotein complex
232	CL8994.Contig1_All	128 1144 minus strand PREDICTED: uncharacterized protein At5g39570 [Vitis vinifera]	44135	-|48	-|7.4	-|-	-|1	-|1	-|1	-|1	80.65	6e-20	gi|356550983|ref|XP_003543859.1|	PREDICTED: uncharacterized protein At5g39570-like [Glycine max]	40.48	8e-22	sp|Q9FKA5|Y5957_ARATH	Uncharacterized protein At5g39570 OS=Arabidopsis thaliana GN=At5g39570 PE=1 SV=1	80.65	5e-19	I1LWM2	I1LWM2_SOYBN Uncharacterized protein OS=Glycine max GN=Gma.48834 PE=4 SV=1	-	-	-	-	-	-	-	-	-	-
233	CL7554.Contig1_All	462 1088 PREDICTED: uncharacterized protein At2g37660, chloroplastic [Vitis vinifera] >gi|296083822|emb|CBI24210.3| unnamed protein product [Vitis vinifera]	26066	-|39	-|5.7	-|2	-|1	-|1	-|1	-|1	89.71	1e-28	gi|255551331|ref|XP_002516712.1|	hypothetical protein RCOM_1245600 [Ricinus communis] >gi|223544207|gb|EEF45731.1| hypothetical protein RCOM_1245600 [Ricinus communis]	27.92	5e-09	sp|O80934|Y2766_ARATH	Uncharacterized protein At2g37660, chloroplastic OS=Arabidopsis thaliana GN=At2g37660 PE=1 SV=2	89.71	1e-27	B9RSJ3	B9RSJ3_RICCO Putative uncharacterized protein OS=Ricinus communis GN=RCOM_1245600 PE=4 SV=1	alr2903	174	1e-43	COG0702	Predicted nucleoside-diphosphate-sugar epimerases	MG	Cell wall/membrane/envelope biogenesis ; Carbohydrate transport and metabolism ;	-	GO:0006694//steroid biosynthetic process;GO:0055114//oxidation-reduction process	GO:0003854//3-beta-hydroxy-delta5-steroid dehydrogenase activity;GO:0000166//nucleotide binding	GO:0009941//chloroplast envelope;GO:0009570//chloroplast stroma
234	CL11586.Contig3_All	70 585 predicted protein [Populus trichocarpa] >gi|118481352|gb|ABK92619.1| unknown [Populus trichocarpa] >gi|118483196|gb|ABK93502.1| unknown [Populus trichocarpa] >gi|222850144|gb|EEE87691.1| predicted protein [Populus trichocarpa]	22561	1198|1289	32.6|32.6	-|-	35|45	35|45	5|5	5|5	92.44	7e-83	gi|224105235|ref|XP_002313736.1|	predicted protein [Populus trichocarpa] >gi|118481352|gb|ABK92619.1| unknown [Populus trichocarpa] >gi|118483196|gb|ABK93502.1| unknown [Populus trichocarpa] >gi|222850144|gb|EEE87691.1| predicted protein [Populus trichocarpa]	89.53	8e-80	sp|Q8W171|CYP1_SOYBN	Peptidyl-prolyl cis-trans isomerase 1 OS=Glycine max GN=Cyp1 PE=2 SV=1	92.44	6e-82	A9P8B6	A9P8B6_POPTR Peptidyl-prolyl cis-trans isomerase OS=Populus trichocarpa GN=POPTRDRAFT_821113 PE=2 SV=1	slr1251	245	3e-65	COG0652	Peptidyl-prolyl cis-trans isomerase (rotamase) - cyclophilin family	O	Posttranslational modification, protein turnover, chaperones ;	K01802|1|1e-74|276|ath:AT2G21130|peptidylprolyl isomerase [EC:5.2.1.8]	GO:0046686//response to cadmium ion;GO:0006457//protein folding;GO:0000413//protein peptidyl-prolyl isomerization	GO:0003755//peptidyl-prolyl cis-trans isomerase activity	GO:0048046//apoplast;GO:0005886//plasma membrane
235	CL9236.Contig1_All	90 1046 minus strand PREDICTED: ATP-dependent Clp protease proteolytic subunit-related protein 3, chloroplastic [Vitis vinifera] >gi|296089701|emb|CBI39520.3| unnamed protein product [Vitis vinifera] >CL9236.Contig2_All 90 1046 minus strand	40821	32|62	7.5|4.7	-|-	2|2	2|2	2|1	2|1	89.51	2e-142	gi|225450774|ref|XP_002279451.1|	PREDICTED: ATP-dependent Clp protease proteolytic subunit-related protein 3, chloroplastic [Vitis vinifera] >gi|296089701|emb|CBI39520.3| unnamed protein product [Vitis vinifera]	83.92	5e-135	sp|Q8L770|CLPR3_ARATH	ATP-dependent Clp protease proteolytic subunit-related protein 3, chloroplastic OS=Arabidopsis thaliana GN=CLPR3 PE=1 SV=1	89.51	2e-141	D7U9V6	D7U9V6_VITVI ATP-dependent Clp protease proteolytic subunit OS=Vitis vinifera GN=VIT_14s0060g02160 PE=3 SV=1	slr0164	196	6e-50	COG0740	Protease subunit of ATP-dependent Clp proteases	OU	Posttranslational modification, protein turnover, chaperones ; Intracellular trafficking, secretion, and vesicular transport ;	K01358|1|3e-44|176|ppp:PHYPADRAFT_144625|ATP-dependent Clp protease, protease subunit [EC:3.4.21.92]	GO:0006508//proteolysis;GO:0019288//isopentenyl diphosphate biosynthetic process, mevalonate-independent pathway	GO:0004252//serine-type endopeptidase activity	GO:0009941//chloroplast envelope;GO:0009570//chloroplast stroma;GO:0009579//thylakoid;GO:0005739//mitochondrion
236	CL8432.Contig1_All	89 1246 minus strand PREDICTED: signal recognition particle 54 kDa protein, chloroplastic-like [Vitis vinifera] >gi|297740127|emb|CBI30309.3| unnamed protein product [Vitis vinifera]	49684	112|-	3.4|-	1|-	3|-	3|-	1|-	1|-	91.25	6e-35	gi|390986549|gb|AFM35794.1|	hypothetical protein, partial [Oryza eichingeri]	85.28	3e-173	sp|P37107|SR54C_ARATH	Signal recognition particle 54 kDa protein, chloroplastic OS=Arabidopsis thaliana GN=FFC PE=1 SV=1	86.74	7e-170	I1JQ34	I1JQ34_SOYBN Uncharacterized protein OS=Glycine max GN=Gma.6959 PE=4 SV=1	alr1952	384	2e-106	COG0541	Signal recognition particle GTPase	U	Intracellular trafficking, secretion, and vesicular transport ;	K03106|1|0.0|634|pop:POPTR_1103700|signal recognition particle subunit SRP54	GO:0019288//isopentenyl diphosphate biosynthetic process, mevalonate-independent pathway;GO:0051607//defense response to virus;GO:0035196//production of miRNAs involved in gene silencing by miRNA;GO:0010267//production of ta-siRNAs involved in RNA interference;GO:0045038//protein import into chloroplast thylakoid membrane;GO:0006617//SRP-dependent cotranslational protein targeting to membrane, si…	GO:0005515//protein binding;GO:0017111//nucleoside-triphosphatase activity;GO:0008312//7S RNA binding;GO:0005525//GTP binding;GO:0005048//signal sequence binding;GO:0003729//mRNA binding	GO:0005786//signal recognition particle, endoplasmic reticulum targeting;GO:0009570//chloroplast stroma;GO:0080085//signal recognition particle, chloroplast targeting
237	Unigene22188_All	631 912 PREDICTED: lactoylglutathione lyase [Vitis vinifera] >gi|302144130|emb|CBI23235.3| unnamed protein product [Vitis vinifera]	12584	27|55	11.7|27.7	-|-	1|3	1|3	1|2	1|2	93.62	4e-46	gi|224078584|ref|XP_002305564.1|	predicted protein [Populus trichocarpa] >gi|222848528|gb|EEE86075.1| predicted protein [Populus trichocarpa]	79.79	3e-39	sp|Q948T6|LGUL_ORYSJ	Lactoylglutathione lyase OS=Oryza sativa subsp. japonica GN=GLX-I PE=1 SV=2	93.62	5e-45	B9H105	B9H105_POPTR Predicted protein OS=Populus trichocarpa GN=POPTRDRAFT_713477 PE=4 SV=1	PM0987	95.5	2e-20	COG0346	Lactoylglutathione lyase and related lyases	E	Amino acid transport and metabolism ;	K01759|1|2e-47|184|pop:POPTR_713477|lactoylglutathione lyase [EC:4.4.1.5]	GO:0046686//response to cadmium ion	GO:0046872//metal ion binding;GO:0004462//lactoylglutathione lyase activity	GO:0009941//chloroplast envelope;GO:0005773//vacuole;GO:0005777//peroxisome;GO:0005886//plasma membrane
238	Unigene12114_All	1247 1876 minus strand predicted protein [Populus trichocarpa] >gi|222845866|gb|EEE83413.1| predicted protein [Populus trichocarpa]	25341	92|37	5.7|5.7	-|-	2|1	2|1	1|1	1|1	76.19	2e-96	gi|460388695|ref|XP_004240001.1|	PREDICTED: gamma-glutamyltranspeptidase 1-like [Solanum lycopersicum]	73.47	3e-58	sp|Q9CAR5|GAGT4_ARATH	Putative inactive gamma-glutamyltranspeptidase 4 OS=Arabidopsis thaliana GN=GGT4 PE=5 SV=1	73.83	3e-86	A7X2J4	A7X2J4_POPCN Putative gamma-glutamyl transferase (Fragment) OS=Populus canescens GN=GGT3 PE=2 SV=1	SPAC664.09	144	9e-35	COG0405	Gamma-glutamyltransferase	E	Amino acid transport and metabolism ;	K00681|1|3e-89|325|gmx:100797040|gamma-glutamyltranspeptidase [EC:2.3.2.2]	GO:0006979//response to oxidative stress;GO:0006751//glutathione catabolic process	GO:0003840//gamma-glutamyltransferase activity;GO:0016756//glutathione gamma-glutamylcysteinyltransferase activity	GO:0009505//plant-type cell wall;GO:0048046//apoplast
239	CL3287.Contig2_All	171 1682 RecName: Full=Mitochondrial-processing peptidase subunit alpha; AltName: Full=Alpha-MPP; AltName: Full=Ubiquinol-cytochrome-c reductase subunit II; Flags: Precursor >gi|21493|emb|CAA46990.1| mitochondrial processing peptidase [Solanum tu	62646	631|427	19.4|16.9	1|1	19|16	19|16	7|6	7|6	79.37	0	gi|587562|emb|CAA56520.1|	mitochondrial processing peptidase [Solanum tuberosum]	78.37	0	sp|P29677|MPPA_SOLTU	Mitochondrial-processing peptidase subunit alpha OS=Solanum tuberosum GN=MPP PE=1 SV=1	79.37	0	Q41440	Q41440_SOLTU Mitochondrial processing peptidase OS=Solanum tuberosum GN=MPP PE=2 SV=1	YHR024c	199	7e-51	COG0612	Predicted Zn-dependent peptidases	R	General function prediction only ;	K01412|1|0.0|771|vvi:100266273|mitochondrial processing peptidase [EC:3.4.24.64]	GO:0006508//proteolysis	GO:0004222//metalloendopeptidase activity;GO:0008270//zinc ion binding	GO:0005739//mitochondrion
240	Unigene6869_All	392 1789 minus strand unnamed protein product [Vitis vinifera]	65896	19|-	1.7|-	-|-	1|-	1|-	1|-	1|-	57.82	5e-106	gi|462405679|gb|EMJ11143.1|	hypothetical protein PRUPE_ppa004747mg [Prunus persica]	34.96	9e-23	sp|Q54MB8|LEO1_DICDI	RNA polymerase-associated protein LEO1 OS=Dictyostelium discoideum GN=leo1 PE=3 SV=1	56.28	3e-96	I1KCZ9	I1KCZ9_SOYBN Uncharacterized protein OS=Glycine max GN=Gma.50924 PE=4 SV=1	-	-	-	-	-	-	-	K15177|1|1e-108|391|pop:POPTR_569930|RNA polymerase-associated protein LEO1	-	-
241	Unigene11563_All	2 316 minus strand putative glyceraldehyde-3-phosphate dehydrogenase [Orobanche minor]	14013	587|527	34.3|34.3	-|-	16|14	6|5	3|3	1|1	99.05	1e-52	gi|47079976|gb|AAT10174.1|	putative glyceraldehyde-3-phosphate dehydrogenase [Orobanche minor]	96.19	5e-51	sp|P26519|G3PC_PETCR	Glyceraldehyde-3-phosphate dehydrogenase, cytosolic OS=Petroselinum crispum GN=GAPC PE=2 SV=1	99.05	1e-51	Q6PKU2	Q6PKU2_OROMI Putative glyceraldehyde-3-phosphate dehydrogenase (Fragment) OS=Orobanche minor GN=GAPDH PE=2 SV=1	gapA	164	2e-41	COG0057	Glyceraldehyde-3-phosphate dehydrogenase/erythrose-4-phosphate dehydrogenase	G	Carbohydrate transport and metabolism ;	K00134|1|1e-50|195|vvi:100264789|glyceraldehyde 3-phosphate dehydrogenase [EC:1.2.1.12]	-	-
242	Unigene4539_All	1 339 LEN=354; translated	11926	411|331	21.2|21.2	-|-	12|11	12|11	2|2	2|2	-	-	-	-	-	-	-	-	-	-	-	-	-	-	-	-	-	-	-	-	-	-
243	CL5240.Contig2_All	45 1319 minus strand FtsZ-like protein [Nicotiana tabacum]	50536	228|267	6.8|13.4	1|1	4|6	1|2	2|3	1|2	94.51	3e-152	gi|7672161|emb|CAB89287.1|	chloroplast FtsZ-like protein [Nicotiana tabacum]	86.79	6e-147	sp|Q42545|FTSZ1_ARATH	Cell division protein FtsZ homolog 1, chloroplastic OS=Arabidopsis thaliana GN=FTSZ1 PE=1 SV=2	94.51	3e-151	Q9M437	Q9M437_TOBAC Chloroplast FtsZ-like protein OS=Nicotiana tabacum GN=ftsZ PE=2 SV=1	sll1633	365	7e-101	COG0206	Cell division GTPase	D	Cell cycle control, cell division, chromosome partitioning ;	K03531|1|3e-151|533|vvi:100243513|cell division protein FtsZ	GO:0007017//microtubule-based process;GO:0009220//pyrimidine ribonucleotide biosynthetic process;GO:0010020//chloroplast fission;GO:0009902//chloroplast relocation;GO:0051301//cell division;GO:0006184//GTP catabolic process;GO:0051258//protein polymerization;GO:0009637//response to blue light	GO:0005198//structural molecule activity;GO:0043621//protein self-association;GO:0005525//GTP binding;GO:0042802//identical protein binding;GO:0003924//GTPase activity	GO:0005874//microtubule;GO:0009570//chloroplast stroma;GO:0009535//chloroplast thylakoid membrane
244	CL12931.Contig3_All	139 972 minus strand PREDICTED: SNF1-related protein kinase regulatory subunit beta-1 [Vitis vinifera] >gi|296083943|emb|CBI24331.3| unnamed protein product [Vitis vinifera]	33938	36|-	5.8|-	1|-	1|-	1|-	1|-	1|-	74.14	5e-33	gi|255549094|ref|XP_002515602.1|	snf1-kinase beta subunit, plants, putative [Ricinus communis] >gi|223545240|gb|EEF46747.1| snf1-kinase beta subunit, plants, putative [Ricinus communis]	64.73	3e-73	sp|Q84VQ1|KINB1_ARATH	SNF1-related protein kinase regulatory subunit beta-1 OS=Arabidopsis thaliana GN=KINB1 PE=1 SV=1	74.14	5e-32	B9RPD3	B9RPD3_RICCO Snf1-kinase beta subunit, plants, putative OS=Ricinus communis GN=RCOM_1365250 PE=4 SV=1	-	-	-	-	-	-	-	K07199|1|5e-84|308|gmx:100789052|5'-AMP-activated protein kinase, regulatory beta subunit	GO:0009987//cellular process	-	-
245	CL8350.Contig1_All	332 2584 minus strand predicted protein [Populus trichocarpa] >gi|222855778|gb|EEE93325.1| predicted protein [Populus trichocarpa]	98596	74|38	5.3|1.7	1|1	4|1	4|1	3|1	3|1	93.75	3e-09	gi|359492431|ref|XP_002284257.2|	PREDICTED: uncharacterized protein LOC100248897 [Vitis vinifera]	46.67	2e-19	sp|Q9JIX8|ACINU_MOUSE	Apoptotic chromatin condensation inducer in the nucleus OS=Mus musculus GN=Acin1 PE=1 SV=3	82.86	7e-08	D7M8P3	D7M8P3_ARALL Putative uncharacterized protein OS=Arabidopsis lyrata subsp. lyrata GN=ARALYDRAFT_912451 PE=4 SV=1	-	-	-	-	-	-	-	K12875|1|1e-133|475|pop:POPTR_558581|apoptotic chromatin condensation inducer in the nucleus	GO:0033044//regulation of chromosome organization;GO:0019219//regulation of nucleobase-containing compound metabolic process;GO:0050896//response to stimulus;GO:0048856//anatomical structure development;GO:0007059//chromosome segregation;GO:0007126//meiosis;GO:0000723//telomere maintenance;GO:0060255//regulation of macromolecule metabolic process	-	GO:0009507//chloroplast;GO:0005829//cytosol
246	Unigene22422_All	171 932 minus strand protein S [Catharanthus roseus]	33974	169|137	34.6|39.0	-|-	11|9	11|9	6|6	6|6	75.59	3e-105	gi|53830670|gb|AAU95203.1|	protein S [Catharanthus roseus]	54.51	2e-72	sp|Q6RYA0|SABP2_TOBAC	Salicylic acid-binding protein 2 OS=Nicotiana tabacum GN=SABP2 PE=1 SV=1	75.59	3e-104	Q5XLS1	Q5XLS1_CATRO Protein S OS=Catharanthus roseus PE=2 SV=1	-	-	-	-	-	-	-	K08233|1|4e-60|229|ath:AT2G23610|polyneuridine-aldehyde esterase [EC:3.1.1.78]	-	GO:0052689//carboxylic ester hydrolase activity	-
247	Unigene5126_All	87 1676 PREDICTED: importin subunit alpha-1 [Vitis vinifera] >gi|296083287|emb|CBI22923.3| unnamed protein product [Vitis vinifera]	67497	47|72	2.8|5.3	-|-	1|3	1|3	1|2	1|2	88.07	2e-123	gi|224130306|ref|XP_002328577.1|	predicted protein [Populus trichocarpa] >gi|222838559|gb|EEE76924.1| predicted protein [Populus trichocarpa]	82.31	0	sp|Q71VM4|IMA1A_ORYSJ	Importin subunit alpha-1a OS=Oryza sativa subsp. japonica GN=Os01g0253300 PE=1 SV=2	86.65	0	D7SY66	D7SY66_VITVI Importin subunit alpha OS=Vitis vinifera GN=VIT_05s0077g01430 PE=3 SV=1	SPBC1604.08c	518	9e-147	COG5064	Karyopherin (importin) alpha	U	Intracellular trafficking, secretion, and vesicular transport ;	K10590|1|3e-13|74.7|smo:SELMODRAFT_149458|E3 ubiquitin-protein ligase TRIP12 [EC:6.3.2.19]	GO:0006606//protein import into nucleus	GO:0008565//protein transporter activity	GO:0005730//nucleolus;GO:0005618//cell wall;GO:0005635//nuclear envelope;GO:0005829//cytosol
248	CL9551.Contig1_All	156 1028 unnamed protein product [Vitis vinifera]	37133	-|28	-|4.1	-|2	-|1	-|1	-|1	-|1	81.21	4e-122	gi|462405162|gb|EMJ10626.1|	hypothetical protein PRUPE_ppa009476mg [Prunus persica]	-	-	-	-	81.07	2e-121	B9IEB0	B9IEB0_POPTR Predicted protein OS=Populus trichocarpa GN=POPTRDRAFT_900773 PE=4 SV=1	lin0600	127	2e-29	COG3752	Predicted membrane protein	S	Function unknown ;	-	GO:0006629//lipid metabolic process	GO:0016627//oxidoreductase activity, acting on the CH-CH group of donors	GO:0016023//cytoplasmic membrane-bounded vesicle;GO:0016021//integral to membrane;GO:0005773//vacuole;GO:0005886//plasma membrane
249	Unigene21351_All	292 2046 predicted protein [Populus trichocarpa] >gi|222860496|gb|EEE98043.1| predicted protein [Populus trichocarpa]	72686	33|-	1.7|-	-|-	1|-	1|-	1|-	1|-	92.16	5e-23	gi|93359556|gb|ABF13304.1|	pyruvate decarboxylase [Phaseolus vulgaris]	87.57	0	sp|P51850|PDC1_PEA	Pyruvate decarboxylase isozyme 1 OS=Pisum sativum GN=PDC1 PE=2 SV=1	90.4	4e-104	Q4JIY7	Q4JIY7_CITSI Pyruvate decarboxylase (Fragment) OS=Citrus sinensis PE=2 SV=1	SPAC186.09	466	5e-131	COG3961	Pyruvate decarboxylase and related thiamine pyrophosphate-requiring enzymes	GHR	Carbohydrate transport and metabolism ; Coenzyme transport and metabolism ; General function prediction only ;	K01568|1|0.0|1075|pop:POPTR_817822|pyruvate decarboxylase [EC:4.1.1.1]	GO:0008152//metabolic process	GO:0000287//magnesium ion binding;GO:0030976//thiamine pyrophosphate binding;GO:0004737//pyruvate decarboxylase activity	-
250	CL1733.Contig2_All	286 5187 minus strand PREDICTED: protein TIME FOR COFFEE-like [Vitis vinifera]	198043	-|15	-|0.8	-|4	-|1	-|1	-|1	-|1	73.91	3e-11	gi|460403790|ref|XP_004247369.1|	PREDICTED: protein TIME FOR COFFEE-like [Solanum lycopersicum]	57.78	2e-06	sp|Q94KE2|TIC_ARATH	Protein TIME FOR COFFEE OS=Arabidopsis thaliana GN=TIC PE=1 SV=2	73.81	3e-08	I1LE58	I1LE58_SOYBN Uncharacterized protein OS=Glycine max GN=Gma.38721 PE=4 SV=1	-	-	-	-	-	-	-	-	GO:0044699//single-organism process	-	-
251	CL529.Contig1_All	250 927 minus strand PREDICTED: polyadenylate-binding protein 2-like [Vitis vinifera]	29687	46|48	5.3|5.3	4|4	3|2	3|2	1|1	1|1	87.2	1e-75	gi|147827572|emb|CAN77560.1|	hypothetical protein VITISV_031100 [Vitis vinifera]	55.4	5e-36	sp|O14327|PAB2_SCHPO	Polyadenylate-binding protein 2 OS=Schizosaccharomyces pombe (strain 972 / ATCC 24843) GN=pab2 PE=3 SV=1	87.2	1e-74	A5C441	A5C441_VITVI Putative uncharacterized protein OS=Vitis vinifera GN=VITISV_031100 PE=4 SV=1	alr4683	58.5	9e-09	COG0724	RNA-binding proteins (RRM domain)	R	General function prediction only ;	K14396|1|3e-83|305|rcu:RCOM_1502800|polyadenylate-binding protein 2	-	GO:0008143//poly(A) RNA binding;GO:0000166//nucleotide binding	-
252	CL2521.Contig15_All	168 3026 alanyl-tRNA synthetase, putative [Ricinus communis] >gi|223529283|gb|EEF31254.1| alanyl-tRNA synthetase, putative [Ricinus communis]	125544	127|175	2.5|3.4	11|10	4|5	4|5	2|3	2|3	87.04	9e-51	gi|376335062|gb|AFB32226.1|	hypothetical protein 0_1116_02, partial [Pinus cembra] >gi|376335066|gb|AFB32228.1| hypothetical protein 0_1116_02, partial [Pinus cembra] >gi|376335068|gb|AFB32229.1| hypothetical protein 0_1116_02, partial [Pinus cembra] >gi|376335070|gb|AFB32230.1| hypothetical protein 0_1116_02, partial [Pinus cembra]	69.75	0	sp|P36428|SYA_ARATH	Alanine--tRNA ligase OS=Arabidopsis thaliana GN=ALATS PE=1 SV=3	74.94	0	B9H602	B9H602_POPTR Predicted protein OS=Populus trichocarpa GN=POPTRDRAFT_558710 PE=3 SV=1	YOR335c	823	0	COG0013	Alanyl-tRNA synthetase	J	Translation, ribosomal structure and biogenesis ;	K01872|1|0.0|1355|vvi:100249161|alanyl-tRNA synthetase [EC:6.1.1.7]	GO:0006499//N-terminal protein myristoylation;GO:0006094//gluconeogenesis;GO:0006406//mRNA export from nucleus;GO:0051604//protein maturation;GO:0009651//response to salt stress;GO:0006096//glycolysis;GO:0010074//maintenance of meristem identity;GO:0046686//response to cadmium ion;GO:0006419//alanyl-tRNA aminoacylation;GO:0009909//regulation of flower development	GO:0004813//alanine-tRNA ligase activity;GO:0003676//nucleic acid binding;GO:0005524//ATP binding	GO:0009507//chloroplast;GO:0005829//cytosol;GO:0005739//mitochondrion
253	CL299.Contig1_All	270 590 minus strand predicted protein [Hordeum vulgare subsp. vulgare]	16174	224|150	28.0|39.3	6|6	10|8	10|8	3|4	3|4	100	4e-39	gi|302764644|ref|XP_002965743.1|	hypothetical protein SELMODRAFT_167497 [Selaginella moellendorffii] >gi|302788168|ref|XP_002975853.1| hypothetical protein SELMODRAFT_150847 [Selaginella moellendorffii] >gi|302790497|ref|XP_002977016.1| hypothetical protein SELMODRAFT_105910 [Selaginella moellendorffii] >gi|302797987|ref|XP_002980754.1| hypothetical protein SELMODRAFT_233579 [Selaginella moellendorffii] >gi|300151760|gb|EFJ18405…	100	5e-40	sp|P62787|H4_MAIZE	Histone H4 OS=Zea mays GN=H4C7 PE=1 SV=2	100	2e-38	H9WNT0	H9WNT0_PINTA Uncharacterized protein OS=Pinus taeda GN=0_18315_01 PE=4 SV=1	SPBC1105.12	161	2e-40	COG2036	Histones H3 and H4	B	Chromatin structure and dynamics ;	K11254|1|8e-41|162|mtr:MTR_2g096100|histone H4	GO:0009414//response to water deprivation;GO:0006334//nucleosome assembly	GO:0003677//DNA binding;GO:0005515//protein binding	GO:0005829//cytosol;GO:0000786//nucleosome;GO:0005739//mitochondrion;GO:0005730//nucleolus;GO:0009506//plasmodesma;GO:0005774//vacuolar membrane;GO:0009579//thylakoid;GO:0009507//chloroplast;GO:0005794//Golgi apparatus;GO:0005886//plasma membrane
254	CL267.Contig2_All	97 1293 minus strand unnamed protein product [Vitis vinifera]	50742	125|197	6.3|12.8	-|-	5|9	2|2	2|4	1|1	91.84	1e-17	gi|224152292|ref|XP_002337214.1|	predicted protein [Populus trichocarpa] >gi|222838487|gb|EEE76852.1| predicted protein [Populus trichocarpa]	77.26	2e-160	sp|Q9SLA8|FABI_ARATH	Enoyl-[acyl-carrier-protein] reductase [NADH], chloroplastic OS=Arabidopsis thaliana GN=MOD1 PE=1 SV=1	91.15	4e-52	B7FFN2	B7FFN2_MEDTR Putative uncharacterized protein OS=Medicago truncatula PE=4 SV=1	CPn0406	395	5e-110	COG0623	Enoyl-[acyl-carrier-protein] reductase (NADH)	I	Lipid transport and metabolism ;	K00208|1|0.0|642|vvi:100241680|enoyl-[acyl-carrier protein] reductase I [EC:1.3.1.9]	GO:0006633//fatty acid biosynthetic process	GO:0016631//enoyl-[acyl-carrier-protein] reductase activity;GO:0005507//copper ion binding;GO:0000166//nucleotide binding	GO:0009941//chloroplast envelope;GO:0009570//chloroplast stroma;GO:0009579//thylakoid
255	CL2985.Contig2_All	117 1064 phi-1 [Nicotiana tabacum]	40619	-|29	-|4.7	-|-	-|1	-|1	-|1	-|1	82.63	5e-78	gi|460416337|ref|XP_004253500.1|	PREDICTED: uncharacterized protein LOC101268088, partial [Solanum lycopersicum]	-	-	-	-	82.41	2e-92	Q4LAX0	Q4LAX0_CAPCH Phi-1 protein (Fragment) OS=Capsicum chinense GN=phi-1 PE=2 SV=1	-	-	-	-	-	-	-	-	GO:0009741//response to brassinosteroid stimulus;GO:0016126//sterol biosynthetic process	-	GO:0009505//plant-type cell wall;GO:0005794//Golgi apparatus;GO:0005576//extracellular region;GO:0005829//cytosol
256	CL628.Contig1_All	165 1373 putative pyruvate dehydrogenase E1 beta subunit [Capsicum annuum] >CL628.Contig2_All 260 1468 putative pyruvate dehydrogenase E1 beta subunit [Capsicum annuum] >CL628.Contig3_All 254 1462 putative pyruvate dehydrogenase E1 beta sub	50140	34|24	2.5|2.5	2|2	2|1	2|1	1|1	1|1	95.35	8e-86	gi|295828560|gb|ADG37949.1|	AT1G30120-like protein [Neslia paniculata]	90.49	8e-157	sp|Q10G39|ODPB4_ORYSJ	Pyruvate dehydrogenase E1 component subunit beta-4, chloroplastic OS=Oryza sativa subsp. japonica GN=Os03g0645100 PE=2 SV=1	95.35	9e-85	D6PNL7	D6PNL7_9BRAS AT1G30120-like protein (Fragment) OS=Neslia paniculata PE=4 SV=1	all0122	511	1e-144	COG0022	Pyruvate/2-oxoglutarate dehydrogenase complex, dehydrogenase (E1) component, eukaryotic type, beta subunit	C	Energy production and conversion ;	K00162|1|0.0|639|rcu:RCOM_0632150|pyruvate dehydrogenase E1 component subunit beta [EC:1.2.4.1]	GO:0016132//brassinosteroid biosynthetic process;GO:0048868//pollen tube development;GO:0055114//oxidation-reduction process;GO:0006084//acetyl-CoA metabolic process;GO:0016126//sterol biosynthetic process	GO:0004739//pyruvate dehydrogenase (acetyl-transferring) activity;GO:0008270//zinc ion binding;GO:0004802//transketolase activity	GO:0009941//chloroplast envelope
257	CL6428.Contig2_All	178 1848 predicted protein [Populus trichocarpa] >gi|222855874|gb|EEE93421.1| predicted protein [Populus trichocarpa] >CL6428.Contig9_All 178 1848 predicted protein [Populus trichocarpa] >gi|222855874|gb|EEE93421.1| predicted protein [Populus	61784	52|75	2.9|2.9	2|2	1|3	1|3	1|1	1|1	88.24	1e-17	gi|414867561|tpg|DAA46118.1|	TPA: hypothetical protein ZEAMMB73_654243 [Zea mays]	56.6	6e-09	sp|Q10169|DSK2_SCHPO	Deubiquitination-protection protein dph1 OS=Schizosaccharomyces pombe (strain 972 / ATCC 24843) GN=dph1 PE=4 SV=1	85.44	5e-44	H9X681	H9X681_PINTA Uncharacterized protein (Fragment) OS=Pinus taeda GN=0_11297_01 PE=4 SV=1	SPAC26A3.16	79.7	1e-14	COG5272	Ubiquitin	O	Posttranslational modification, protein turnover, chaperones ;	K04523|1|2e-171|600|rcu:RCOM_0873810|ubiquilin	-	-
258	CL5750.Contig1_All	246 833 minus strand predicted protein [Populus trichocarpa] >gi|222858897|gb|EEE96444.1| predicted protein [Populus trichocarpa] >CL5750.Contig2_All 291 878 minus strand predicted protein [Populus trichocarpa] >gi|222858897|gb|EEE96444.1| p	31706	43|70	12.2|17.9	-|-	2|4	1|2	2|3	1|2	82.68	9e-30	gi|156118340|gb|ABU49728.1|	putative remorin a4-e8 [Solanum tuberosum]	81.76	6e-41	sp|P93788|REMO_SOLTU	Remorin OS=Solanum tuberosum PE=1 SV=1	82.68	8e-29	A7UGH0	A7UGH0_SOLTU Putative remorin a4-e8 OS=Solanum tuberosum PE=2 SV=1	-	-	-	-	-	-	-	-	GO:0042546//cell wall biogenesis	-	GO:0044464//cell part
259	CL13105.Contig2_All	248 4612 hypothetical protein VITISV_006821 [Vitis vinifera]	184213	-|31	-|1.5	-|3	-|1	-|1	-|1	-|1	91.3	5e-28	gi|359482646|ref|XP_003632799.1|	PREDICTED: pleiotropic drug resistance protein 1-like [Vitis vinifera]	84.45	0	sp|Q2PCF1|PDR2_NICPL	Pleiotropic drug resistance protein 2 OS=Nicotiana plumbaginifolia GN=PDR2 PE=2 SV=1	83.74	0	A5C1Y5	A5C1Y5_VITVI Putative uncharacterized protein OS=Vitis vinifera GN=VITISV_006821 PE=4 SV=1	YDR406w_3	235	4e-61	COG1131	ABC-type multidrug transport system, ATPase component	V	Defense mechanisms ;	K05681|1|1e-49|197|cme:CMS467C|ATP-binding cassette, subfamily G (WHITE), member 2!K12843|3|2e-43|177|vvi:100248403|U4/U6 small nuclear ribonucleoprotein PRP3	GO:0006200//ATP catabolic process	GO:0015416//organic phosphonate transmembrane-transporting ATPase activity;GO:0005524//ATP binding	GO:0016020//membrane
260	CL8794.Contig2_All	255 1835 beta-hexosaminidase, putative [Ricinus communis] >gi|223545820|gb|EEF47323.1| beta-hexosaminidase, putative [Ricinus communis] >CL8794.Contig3_All 378 1958 beta-hexosaminidase, putative [Ricinus communis] >gi|223545820|gb|EEF47323.1|	68765	116|112	5.3|4.0	-|-	4|5	4|5	2|2	2|2	83	1e-43	gi|359496477|ref|XP_002265945.2|	PREDICTED: beta-hexosaminidase subunit alpha-like [Vitis vinifera]	68.91	0	sp|Q8L7S6|HEXO3_ARATH	Beta-hexosaminidase 3 OS=Arabidopsis thaliana GN=HEXO3 PE=1 SV=1	83.77	4e-91	F6GYZ3	F6GYZ3_VITVI Putative uncharacterized protein OS=Vitis vinifera GN=VIT_00s0340g00040 PE=4 SV=1	CC0447	190	5e-48	COG3525	N-acetyl-beta-hexosaminidase	G	Carbohydrate transport and metabolism ;	K12373|1|0.0|786|rcu:RCOM_1076600|hexosaminidase [EC:3.2.1.52]	GO:0005975//carbohydrate metabolic process	GO:0004563//beta-N-acetylhexosaminidase activity;GO:0043169//cation binding	GO:0009505//plant-type cell wall;GO:0016023//cytoplasmic membrane-bounded vesicle;GO:0005886//plasma membrane
261	CL4236.Contig1_All	232 1110 minus strand PREDICTED: methylthioribose kinase [Vitis vinifera] >gi|147818771|emb|CAN73920.1| hypothetical protein VITISV_028622 [Vitis vinifera] >gi|296083117|emb|CBI22521.3| unnamed protein product [Vitis vinifera]	38789	29|35	6.1|2.4	1|1	2|2	2|2	2|1	2|1	84.64	3e-144	gi|460369772|ref|XP_004230731.1|	PREDICTED: methylthioribose kinase-like [Solanum lycopersicum]	76.82	6e-129	sp|Q7XR61|MTK1_ORYSJ	Methylthioribose kinase 1 OS=Oryza sativa subsp. japonica GN=MTK1 PE=2 SV=1	83.28	2e-140	A5AY56	A5AY56_VITVI Putative uncharacterized protein OS=Vitis vinifera GN=VIT_03s0091g00080 PE=3 SV=1	mll7285	277	2e-74	COG4857	Predicted kinase	R	General function prediction only ;	K00899|1|1e-142|503|vvi:100242426|5-methylthioribose kinase [EC:2.7.1.100]	GO:0019509//L-methionine salvage from methylthioadenosine;GO:0071281//cellular response to iron ion;GO:0071369//cellular response to ethylene stimulus;GO:0016310//phosphorylation;GO:0019284//L-methionine biosynthetic process from S-adenosylmethionine;GO:0071732//cellular response to nitric oxide	GO:0042802//identical protein binding;GO:0005524//ATP binding;GO:0046522//S-methyl-5-thioribose kinase activity	GO:0005829//cytosol
262	CL313.Contig1_All	1384 1947 minus strand putative sugar transporter [Nicotiana langsdorffii x Nicotiana sanderae]	22963	53|-	5.3|-	1|-	1|-	1|-	1|-	1|-	90.96	2e-70	gi|449455084|ref|XP_004145283.1|	PREDICTED: D-xylose-proton symporter-like 3, chloroplastic-like [Cucumis sativus] >gi|449470902|ref|XP_004153144.1| PREDICTED: D-xylose-proton symporter-like 3, chloroplastic-like [Cucumis sativus]	87.23	7e-69	sp|Q0WWW9|XYLL3_ARATH	D-xylose-proton symporter-like 3, chloroplastic OS=Arabidopsis thaliana GN=At5g59250 PE=1 SV=2	89.36	2e-67	E3VWY8	E3VWY8_VITVI Putative vacuolar glucose transporter OS=Vitis vinifera GN=VGT2 PE=3 SV=1	araE	100	1e-21	COG0477	Permeases of the major facilitator superfamily	GEPR	Carbohydrate transport and metabolism ; Amino acid transport and metabolism ; Inorganic ion transport and metabolism ; General function prediction only ;	K08150|1|7e-15|78.2|rcu:RCOM_1274910|MFS transporter, SP family, solute carrier family 2 (myo-inositol transporter), member 13	GO:0006810//transport;GO:0019684//photosynthesis, light reaction	GO:0016491//oxidoreductase activity;GO:0005351//sugar:hydrogen symporter activity	GO:0009941//chloroplast envelope;GO:0005886//plasma membrane
263	Unigene17818_All	28 1308 minus strand unknown [Medicago truncatula]	52632	-|46	-|3.5	-|-	-|1	-|1	-|1	-|1	60.47	5e-07	gi|255559492|ref|XP_002520766.1|	conserved hypothetical protein [Ricinus communis] >gi|223540151|gb|EEF41728.1| conserved hypothetical protein [Ricinus communis]	31.76	4e-40	sp|P13917|7SB1_SOYBN	Basic 7S globulin OS=Glycine max GN=BG PE=1 SV=2	57.33	1e-16	F6HQ74	F6HQ74_VITVI Putative uncharacterized protein OS=Vitis vinifera GN=VIT_07s0104g00190 PE=4 SV=1	-	-	-	-	-	-	-	-	-	-
264	CL1606.Contig2_All	197 2479 minus strand Pyrophosphate-energized vacuolar membrane proton pump, putative [Ricinus communis] >gi|223529671|gb|EEF31615.1| Pyrophosphate-energized vacuolar membrane proton pump, putative [Ricinus communis]	90527	165|159	6.8|6.8	-|-	5|5	5|5	4|4	4|4	97.47	0	gi|14149007|emb|CAC39165.1|	vacuolar-type H+-pyrophosphatase [Solanum lycopersicum]	90.43	0	sp|P21616|AVP_VIGRR	Pyrophosphate-energized vacuolar membrane proton pump OS=Vigna radiata var. radiata PE=1 SV=3	97.47	0	Q93XK9	Q93XK9_SOLLC Vacuolar-type H+-pyrophosphatase (Fragment) OS=Solanum lycopersicum GN=vp1.1 PE=2 SV=1	MA3879	568	1e-161	COG3808	Inorganic pyrophosphatase	C	Energy production and conversion ;	K01507|1|0.0|1361|gmx:100775864|inorganic pyrophosphatase [EC:3.6.1.1]	GO:0006814//sodium ion transport;GO:0055114//oxidation-reduction process;GO:0009414//response to water deprivation;GO:0009651//response to salt stress;GO:0009926//auxin polar transport;GO:0048366//leaf development;GO:0015992//proton transport	GO:0030955//potassium ion binding;GO:0000287//magnesium ion binding;GO:0004427//inorganic diphosphatase activity;GO:0032440//2-alkenal reductase [NAD(P)] activity;GO:0009678//hydrogen-translocating pyrophosphatase activity	GO:0005739//mitochondrion;GO:0009941//chloroplast envelope;GO:0009705//plant-type vacuole membrane;GO:0010008//endosome membrane;GO:0005887//integral to plasma membrane
265	CL9478.Contig1_All	452 2377 minus strand poly(A)-binding protein [Nicotiana tabacum]	81678	28|-	1.4|-	1|-	2|-	2|-	1|-	1|-	83.33	7e-32	gi|297791101|ref|XP_002863435.1|	predicted protein [Arabidopsis lyrata subsp. lyrata] >gi|297309270|gb|EFH39694.1| predicted protein [Arabidopsis lyrata subsp. lyrata]	74.23	0	sp|P42731|PABP2_ARATH	Polyadenylate-binding protein 2 OS=Arabidopsis thaliana GN=PAB2 PE=1 SV=1	81.8	0	Q9M6E6	Q9M6E6_TOBAC Poly(A)-binding protein OS=Nicotiana tabacum GN=PABP PE=2 SV=1	SPAC1610.03c	83.2	1e-15	COG0724	RNA-binding proteins (RRM domain)	R	General function prediction only ;	K13126|1|0.0|941|gmx:100813735|polyadenylate-binding protein	GO:0046686//response to cadmium ion;GO:0009651//response to salt stress	GO:0003723//RNA binding;GO:0000166//nucleotide binding	-
266	CL7647.Contig2_All	58 573 cyclophilin [Arachis diogoi]	21857	290|162	20.3|28.5	-|-	8|7	8|7	3|4	3|4	88.95	1e-79	gi|359770109|gb|AEV66153.1|	cyclophilin [Arachis hypogaea]	87.79	2e-79	sp|Q39613|CYPH_CATRO	Peptidyl-prolyl cis-trans isomerase OS=Catharanthus roseus GN=PCKR1 PE=2 SV=1	88.95	1e-78	G9HPX8	G9HPX8_ARAHY Peptidyl-prolyl cis-trans isomerase OS=Arachis hypogaea GN=CYC PE=2 SV=1	slr1251	248	3e-66	COG0652	Peptidyl-prolyl cis-trans isomerase (rotamase) - cyclophilin family	O	Posttranslational modification, protein turnover, chaperones ;	K01802|1|2e-73|272|ath:AT4G38740|peptidylprolyl isomerase [EC:5.2.1.8]	GO:0006457//protein folding;GO:0000413//protein peptidyl-prolyl isomerization	GO:0003755//peptidyl-prolyl cis-trans isomerase activity	GO:0005886//plasma membrane;GO:0009507//chloroplast;GO:0048046//apoplast
267	Unigene18092_All	119 700 alpha chain of nascent polypeptide associated complex [Nicotiana benthamiana]	27075	995|908	45.4|45.4	-|-	31|30	9|9	6|6	3|3	95.12	9e-09	gi|1658271|gb|AAB18266.1|	nascent polypeptide associated complex alpha chain [Nicotiana tabacum]	76.02	2e-49	sp|Q6ICZ8|NACA3_ARATH	Nascent polypeptide-associated complex subunit alpha-like protein 3 OS=Arabidopsis thaliana GN=At5g13850 PE=1 SV=1	85.71	5e-55	B9GXB0	B9GXB0_POPTR Predicted protein (Fragment) OS=Populus trichocarpa GN=POPTRDRAFT_414863 PE=4 SV=1	SPBC25H2.05	112	5e-25	COG1308	Transcription factor homologous to NACalpha-BTF3	K	Transcription ;	K03626|1|1e-67|253|vvi:100245825|nascent polypeptide-associated complex subunit alpha	-	-
268	Unigene7291_All	84 2951 minus strand PREDICTED: aminopeptidase N-like [Glycine max]	128134	26|-	1.2|-	-|-	1|-	1|-	1|-	1|-	100	7e-15	gi|163257175|emb|CAO02848.1|	membrane alanylamino-peptidase [Medicago truncatula var. truncatula]	48.76	0	sp|P04825|AMPN_ECOLI	Aminopeptidase N OS=Escherichia coli (strain K12) GN=pepN PE=1 SV=2	85.17	0	B9RCE0	B9RCE0_RICCO Aminopeptidase, putative OS=Ricinus communis GN=RCOM_1687220 PE=4 SV=1	PA3083	916	0	COG0308	Aminopeptidase N	E	Amino acid transport and metabolism ;	K01256|1|0.0|1617|pop:POPTR_548443|aminopeptidase N [EC:3.4.11.2]	GO:0019243//methylglyoxal catabolic process to D-lactate;GO:0046686//response to cadmium ion;GO:0006508//proteolysis	GO:0008270//zinc ion binding;GO:0008237//metallopeptidase activity	GO:0009941//chloroplast envelope;GO:0005773//vacuole;GO:0005886//plasma membrane;GO:0009570//chloroplast stroma;GO:0005829//cytosol;GO:0048046//apoplast
269	Unigene22416_All	192 731 unnamed protein product [Vitis vinifera]	20454	106|64	7.2|7.2	-|-	3|1	3|1	1|1	1|1	83.95	2e-33	gi|460369570|ref|XP_004230635.1|	PREDICTED: non-specific lipid-transfer protein-like protein At2g13820-like [Solanum lycopersicum]	74.07	2e-29	sp|Q8VYI9|NLTL5_ARATH	Non-specific lipid-transfer protein-like protein At5g64080 OS=Arabidopsis thaliana GN=At5g64080 PE=1 SV=1	82.5	4e-33	Q6I6X1	Q6I6X1_ZINEL Xylogen protein 1 OS=Zinnia elegans GN=ZeXYP1 PE=2 SV=1	-	-	-	-	-	-	-	-	GO:0006869//lipid transport;GO:0006508//proteolysis	GO:0008289//lipid binding;GO:0008233//peptidase activity	GO:0046658//anchored to plasma membrane
270	CL8.Contig6_All	237 1766 CYP72A58 [Nicotiana tabacum]	70548	38|43	2.0|9.0	-|-	1|5	1|5	1|4	1|4	48.04	3e-133	gi|85068684|gb|ABC69422.1|	CYP72A58 [Nicotiana tabacum]	44.23	6e-130	sp|Q05047|C72A1_CATRO	Secologanin synthase OS=Catharanthus roseus GN=CYP72A1 PE=2 SV=1	48.04	3e-132	A1XEM2	A1XEM2_TOBAC CYP72A58 OS=Nicotiana tabacum PE=2 SV=1	AGc2890	155	2e-37	COG2124	Cytochrome P450	Q	Secondary metabolites biosynthesis, transport and catabolism ;	K15638|1|1e-107|388|ath:AT1G17060|cytochrome P450, family 72, subfamily C, polypeptide 1!K15639|3|2e-94|344|aly:ARALYDRAFT_901457|cytochrome P450, family 734, subfamily A, polypeptide 1 (PHYB activation tagged suppressor 1) [EC:1.14.-.-]!K10717|5|2e-76|285|vvi:100258332|cytokinin trans-hydroxylase	-	GO:0016491//oxidoreductase activity;GO:0005488//binding	-
271	CL10423.Contig1_All	54 893 PREDICTED: small nuclear ribonucleoprotein-associated protein B&apos;-like [Glycine max]	32067	28|79	6.8|6.8	2|2	1|2	1|2	1|1	1|1	97.5	7e-16	gi|296084434|emb|CBI24993.3|	unnamed protein product [Vitis vinifera]	64.04	3e-29	sp|Q9PV94|RSMB_CHICK	Small nuclear ribonucleoprotein-associated protein B' OS=Gallus gallus GN=SNRPB PE=2 SV=1	87.92	4e-46	D7MFJ0	D7MFJ0_ARALL Small nuclear ribonucleoprotein-associated protein OS=Arabidopsis lyrata subsp. lyrata GN=ARALYDRAFT_492815 PE=3 SV=1	SPAC26A3.08	123	4e-28	COG1958	Small nuclear ribonucleoprotein (snRNP) homolog	K	Transcription ;	K11086|1|4e-50|196|ath:AT5G44500|small nuclear ribonucleoprotein B and B'	GO:0001510//RNA methylation;GO:0010455//positive regulation of cell fate commitment;GO:0006355//regulation of transcription, DNA-dependent;GO:0000398//mRNA splicing, via spliceosome;GO:0009834//secondary cell wall biogenesis;GO:0048829//root cap development	GO:0003676//nucleic acid binding;GO:0003700//sequence-specific DNA binding transcription factor activity	GO:0005829//cytosol;GO:0015030//Cajal body;GO:0005730//nucleolus;GO:0005732//small nucleolar ribonucleoprotein complex
272	Unigene17784_All	133 693 minus strand predicted protein [Populus trichocarpa] >gi|118482439|gb|ABK93142.1| unknown [Populus trichocarpa] >gi|222842797|gb|EEE80344.1| predicted protein [Populus trichocarpa]	25330	74|-	18.7|-	-|-	5|-	1|-	3|-	1|-	93.96	3e-94	gi|255545792|ref|XP_002513956.1|	14-3-3 protein, putative [Ricinus communis] >gi|223547042|gb|EEF48539.1| 14-3-3 protein, putative [Ricinus communis]	91.71	2e-92	sp|O49995|1433B_TOBAC	14-3-3-like protein B OS=Nicotiana tabacum PE=2 SV=1	93.96	3e-93	B9RJN7	B9RJN7_RICCO 14-3-3 protein, putative OS=Ricinus communis GN=RCOM_1037090 PE=3 SV=1	YDR099w	255	4e-68	COG5040	14-3-3 family protein	T	Signal transduction mechanisms ;	K06630|1|2e-95|345|pop:POPTR_711617|tyrosine 3-monooxygenase/tryptophan 5-monooxygenase activation protein	GO:0046686//response to cadmium ion;GO:0009742//brassinosteroid mediated signaling pathway	GO:0019904//protein domain specific binding	GO:0005773//vacuole;GO:0005886//plasma membrane;GO:0009507//chloroplast;GO:0005634//nucleus;GO:0005829//cytosol;GO:0048046//apoplast
273	CL1346.Contig1_All	212 2494 minus strand PREDICTED: beta-D-xylosidase 1-like [Vitis vinifera]	92301	-|38	-|2.2	-|1	-|1	-|1	-|1	-|1	78.04	9e-120	gi|224068504|ref|XP_002302759.1|	predicted protein [Populus trichocarpa] >gi|222844485|gb|EEE82032.1| predicted protein [Populus trichocarpa]	73.79	0	sp|Q9FGY1|BXL1_ARATH	Beta-D-xylosidase 1 OS=Arabidopsis thaliana GN=BXL1 PE=1 SV=1	80.8	0	G5DWP1	G5DWP1_SILLA Beta-xylosidase (Fragment) OS=Silene latifolia PE=2 SV=1	XF0845	291	3e-78	COG1472	Beta-glucosidase-related glycosidases	G	Carbohydrate transport and metabolism ;	K05349|1|0.0|1108|vvi:100252178|beta-glucosidase [EC:3.2.1.21]	GO:0005975//carbohydrate metabolic process;GO:0010214//seed coat development	GO:0046556//alpha-N-arabinofuranosidase activity;GO:0008422//beta-glucosidase activity	GO:0009505//plant-type cell wall;GO:0048046//apoplast
274	CL6534.Contig1_All	114 1187 unnamed protein product [Vitis vinifera]	48685	1478|1669	24.3|24.3	-|-	39|47	5|7	6|6	1|1	94.42	1e-126	gi|149391151|gb|ABR25593.1|	glyceraldehyde-3-phosphate dehydrogenase [Oryza sativa Indica Group]	92.62	1e-155	sp|P09094|G3PC_TOBAC	Glyceraldehyde-3-phosphate dehydrogenase, cytosolic (Fragment) OS=Nicotiana tabacum GN=GAPC PE=2 SV=1	94.42	1e-125	A6N023	A6N023_ORYSI Glyceraldehyde-3-phosphate dehydrogenase (Fragment) OS=Oryza sativa subsp. indica PE=2 SV=1	SPBC32F12.11	479	2e-135	COG0057	Glyceraldehyde-3-phosphate dehydrogenase/erythrose-4-phosphate dehydrogenase	G	Carbohydrate transport and metabolism ;	K00134|1|3e-162|569|rcu:RCOM_1507100|glyceraldehyde 3-phosphate dehydrogenase [EC:1.2.1.12]	GO:0006006//glucose metabolic process;GO:0055114//oxidation-reduction process	GO:0051287//NAD binding;GO:0004365//glyceraldehyde-3-phosphate dehydrogenase (NAD+) (phosphorylating) activity;GO:0050661//NADP binding	-
275	CL2496.Contig2_All	54 767 predicted protein [Populus trichocarpa] >gi|222859113|gb|EEE96660.1| predicted protein [Populus trichocarpa]	31044	427|528	26.5|26.5	-|-	18|23	18|23	6|6	6|6	84.91	3e-16	gi|224132706|ref|XP_002321389.1|	predicted protein [Populus trichocarpa] >gi|222868385|gb|EEF05516.1| predicted protein [Populus trichocarpa]	63.07	1e-81	sp|P81760|TL17_ARATH	Thylakoid lumenal 17.4 kDa protein, chloroplastic OS=Arabidopsis thaliana GN=At5g53490 PE=1 SV=2	84.91	3e-15	B9IDM9	B9IDM9_POPTR Predicted protein OS=Populus trichocarpa GN=POPTRDRAFT_574717 PE=4 SV=1	sll0301	66.6	3e-11	COG1357	Uncharacterized low-complexity proteins	S	Function unknown ;	-	GO:0016117//carotenoid biosynthetic process;GO:0006636//unsaturated fatty acid biosynthetic process;GO:0030003//cellular cation homeostasis;GO:0019288//isopentenyl diphosphate biosynthetic process, mevalonate-independent pathway;GO:0015979//photosynthesis;GO:0015995//chlorophyll biosynthetic process;GO:0070838//divalent metal ion transport;GO:0006364//rRNA processing;GO:0010027//thylakoid membran…	GO:0005515//protein binding	GO:0005576//extracellular region;GO:0009570//chloroplast stroma;GO:0009543//chloroplast thylakoid lumen;GO:0009535//chloroplast thylakoid membrane
276	CL12792.Contig3_All	2502 4661 minus strand psaA gene product (chloroplast) [Sesamum indicum] >gi|347448295|gb|AEO92706.1| photosystem I P700 chlorophyll a apoprotein A1 (chloroplast) [Sesamum indicum]	85799	752|835	15.8|14.4	-|-	40|34	40|34	8|7	8|7	99.72	0	gi|442742962|ref|YP_007353914.1|	photosystem I P700 chlorophyll a apoprotein A2 (chloroplast) [Tectona grandis] >gi|438687603|emb|CCP47129.1| photosystem I P700 chlorophyll a apoprotein A2 (chloroplast) [Tectona grandis] >gi|438688287|emb|CCP47218.1| photosystem I P700 chlorophyll a apoprotein A2 (chloroplast) [Tectona grandis] >gi|438688411|emb|CCP47307.1| photosystem I P700 chlorophyll a apoprotein A2 (chloroplast) [Tectona gr…	99.44	0	sp|Q33332|PSAB_ANTMA	Photosystem I P700 chlorophyll a apoprotein A2 OS=Antirrhinum majus GN=psaB PE=3 SV=1	99.72	0	G9IB61	G9IB61_SESIN Photosystem I P700 chlorophyll a apoprotein A2 OS=Sesamum indicum GN=psaB PE=3 SV=1	-	-	-	-	-	-	-	K02690|1|0.0|1394|vvi:4025090|photosystem I P700 chlorophyll a apoprotein A2	GO:0018298//protein-chromophore linkage;GO:0015979//photosynthesis;GO:0022900//electron transport chain	GO:0016491//oxidoreductase activity;GO:0009055//electron carrier activity;GO:0000287//magnesium ion binding;GO:0016168//chlorophyll binding;GO:0051539//4 iron, 4 sulfur cluster binding	GO:0016021//integral to membrane;GO:0009522//photosystem I;GO:0009535//chloroplast thylakoid membrane
277	CL5466.Contig1_All	108 413 PREDICTED: uncharacterized protein At5g22580 [Vitis vinifera] >gi|147803505|emb|CAN68720.1| hypothetical protein VITISV_033679 [Vitis vinifera] >CL5466.Contig2_All 110 415 minus strand PREDICTED: uncharacterized protein At5g22580 [Vit	14546	66|83	23.5|9.8	-|-	3|3	3|3	2|1	2|1	76.47	1e-40	gi|225436329|ref|XP_002268144.1|	PREDICTED: uncharacterized protein At5g22580 [Vitis vinifera] >gi|147803505|emb|CAN68720.1| hypothetical protein VITISV_033679 [Vitis vinifera]	66.67	1e-33	sp|Q9FK81|Y5258_ARATH	Uncharacterized protein At5g22580 OS=Arabidopsis thaliana GN=At5g22580 PE=1 SV=1	76.47	2e-39	A5C6X0	A5C6X0_VITVI Putative uncharacterized protein OS=Vitis vinifera GN=VIT_06s0061g01380 PE=4 SV=1	-	-	-	-	-	-	-	-	-	-	GO:0009507//chloroplast
278	Unigene4032_All	177 950 PREDICTED: stromal 70 kDa heat shock-related protein, chloroplastic-like [Glycine max]	35656	-|380	-|20.5	-|-	-|16	-|2	-|4	-|1	92.52	1e-74	gi|1708311|sp|Q08080.1|HSP7S_SPIOL	RecName: Full=Stromal 70 kDa heat shock-related protein, chloroplastic >gi|170094|gb|AAA18570.1| 80 kDa heat shock protein, partial [Spinacia oleracea]	92.52	5e-75	sp|Q08080|HSP7S_SPIOL	Stromal 70 kDa heat shock-related protein, chloroplastic (Fragment) OS=Spinacia oleracea GN=CHSP70 PE=2 SV=1	92.47	2e-96	B8A3D0	B8A3D0_MAIZE Putative uncharacterized protein OS=Zea mays PE=2 SV=1	sll0170	337	1e-92	COG0443	Molecular chaperone	O	Posttranslational modification, protein turnover, chaperones ;	K03283|1|2e-110|396|aly:ARALYDRAFT_495046|heat shock 70kDa protein 1/8	GO:0055114//oxidation-reduction process;GO:0006457//protein folding;GO:0009409//response to cold;GO:0009408//response to heat;GO:0045036//protein targeting to chloroplast;GO:0046686//response to cadmium ion	GO:0005524//ATP binding;GO:0032440//2-alkenal reductase [NAD(P)] activity;GO:0051082//unfolded protein binding	GO:0005739//mitochondrion;GO:0009941//chloroplast envelope;GO:0009579//thylakoid;GO:0009570//chloroplast stroma;GO:0005634//nucleus;GO:0048046//apoplast
279	CL2313.Contig18_All	80 1111 PREDICTED: LOW QUALITY PROTEIN: aspartic proteinase Asp1-like [Glycine max]	45100	53|-	4.1|-	-|-	2|-	2|-	1|-	1|-	58.04	5e-37	gi|297852200|ref|XP_002893981.1|	hypothetical protein ARALYDRAFT_314121 [Arabidopsis lyrata subsp. lyrata] >gi|297339823|gb|EFH70240.1| hypothetical protein ARALYDRAFT_314121 [Arabidopsis lyrata subsp. lyrata]	35.61	4e-43	sp|Q0IU52|ASP1_ORYSJ	Aspartic proteinase Asp1 OS=Oryza sativa subsp. japonica GN=ASP1 PE=2 SV=1	58.04	5e-36	D7KNR6	D7KNR6_ARALL Putative uncharacterized protein OS=Arabidopsis lyrata subsp. lyrata GN=ARALYDRAFT_314121 PE=3 SV=1	-	-	-	-	-	-	-	K00924|1|3e-17|87.4|aly:ARALYDRAFT_489138|[EC:2.7.1.-]	-	-	GO:0009505//plant-type cell wall;GO:0005794//Golgi apparatus
280	CL871.Contig12_All	99 1976 PREDICTED: lysosomal beta glucosidase-like [Vitis vinifera]	79976	409|531	13.4|19.6	-|-	18|17	18|14	7|9	7|7	79.74	0	gi|255569514|ref|XP_002525724.1|	hydrolase, hydrolyzing O-glycosyl compounds, putative [Ricinus communis] >gi|223535024|gb|EEF36707.1| hydrolase, hydrolyzing O-glycosyl compounds, putative [Ricinus communis]	37.76	6e-06	sp|Q5AV15|BGLJ_EMENI	Probable beta-glucosidase J OS=Emericella nidulans (strain FGSC A4 / ATCC 38163 / CBS 112.46 / NRRL 194 / M139) GN=bglJ PE=3 SV=1	79.74	0	B9SIA5	B9SIA5_RICCO Hydrolase, hydrolyzing O-glycosyl compounds, putative OS=Ricinus communis GN=RCOM_1322270 PE=4 SV=1	CAC1075	488	1e-137	COG1472	Beta-glucosidase-related glycosidases	G	Carbohydrate transport and metabolism ;	K01188|1|0.0|703|ath:AT3G47000|beta-glucosidase [EC:3.2.1.21]	GO:0005975//carbohydrate metabolic process	GO:0008422//beta-glucosidase activity	-
281	Unigene4921_All	86 481 AMP dependent ligase, putative [Ricinus communis] >gi|223541510|gb|EEF43059.1| AMP dependent ligase, putative [Ricinus communis]	15471	-|28	-|12.1	-|2	-|1	-|1	-|1	-|1	78.79	5e-58	gi|460415142|ref|XP_004252919.1|	PREDICTED: acetate/butyrate--CoA ligase AAE7, peroxisomal-like [Solanum lycopersicum]	73.48	5e-55	sp|Q8VZF1|AEE7_ARATH	Acetate/butyrate--CoA ligase AAE7, peroxisomal OS=Arabidopsis thaliana GN=AAE7 PE=1 SV=1	75.76	4e-54	H9A1V8	H9A1V8_CANSA Acyl-activating enzyme 6 OS=Cannabis sativa PE=2 SV=1	BH1932	70.9	5e-13	COG0318	Acyl-CoA synthetases (AMP-forming)/AMP-acid ligases II	IQ	Lipid transport and metabolism ; Secondary metabolites biosynthesis, transport and catabolism ;	K00666|1|3e-18|87.8|sbi:SORBI_10g012080|fatty-acyl-CoA synthase [EC:6.2.1.-]	GO:0019605//butyrate metabolic process;GO:0006083//acetate metabolic process;GO:0006097//glyoxylate cycle	GO:0016208//AMP binding;GO:0047760//butyrate-CoA ligase activity;GO:0003987//acetate-CoA ligase activity;GO:0008756//o-succinylbenzoate-CoA ligase activity	GO:0005777//peroxisome;GO:0005739//mitochondrion
282	CL4561.Contig1_All	198 3137 minus strand chaperone clpb, putative [Ricinus communis] >gi|223545384|gb|EEF46889.1| chaperone clpb, putative [Ricinus communis]	128083	59|-	1.1|-	3|-	1|-	1|-	1|-	1|-	85.62	0	gi|449521860|ref|XP_004167947.1|	PREDICTED: chaperone protein ClpB4, mitochondrial-like [Cucumis sativus]	79.44	0	sp|Q8VYJ7|CLPB4_ARATH	Chaperone protein ClpB4, mitochondrial OS=Arabidopsis thaliana GN=CLPB4 PE=1 SV=1	85.62	0	G7J9V8	G7J9V8_MEDTR Chaperone protein clpB OS=Medicago truncatula GN=MTR_3g106160 PE=3 SV=1	alr5084	1161	0	COG0542	ATPases with chaperone activity, ATP-binding subunit	O	Posttranslational modification, protein turnover, chaperones ;	K03695|1|0.0|1335|ppp:PHYPADRAFT_193192|ATP-dependent Clp protease ATP-binding subunit ClpB	GO:0006457//protein folding;GO:0009408//response to heat;GO:0016485//protein processing;GO:0009644//response to high light intensity;GO:0042542//response to hydrogen peroxide	GO:0005524//ATP binding;GO:0016887//ATPase activity	GO:0005739//mitochondrion;GO:0009941//chloroplast envelope;GO:0009570//chloroplast stroma
283	CL11503.Contig2_All	291 2456 PREDICTED: uncharacterized membrane protein C24H6.13-like [Vitis vinifera]	96956	334|311	8.7|8.9	-|-	10|12	10|12	6|6	6|6	84.82	4e-103	gi|17863981|gb|AAL47004.1|AF448811_1	unknown [Davidia involucrata]	27.41	1e-23	sp|Q03516|RSN1_YEAST	Uncharacterized protein RSN1 OS=Saccharomyces cerevisiae (strain ATCC 204508 / S288c) GN=RSN1 PE=1 SV=1	84.82	4e-102	Q8VWV7	Q8VWV7_DAVIN Putative uncharacterized protein (Fragment) OS=Davidia involucrata PE=4 SV=1	SPAC2G11.09	177	6e-44	COG5594	Uncharacterized integral membrane protein	S	Function unknown ;	K03021|1|6e-06|51.2|ota:Ot01g06000|DNA-directed RNA polymerase III subunit RPC2 [EC:2.7.7.6]	-	-	GO:0009941//chloroplast envelope;GO:0009506//plasmodesma;GO:0016023//cytoplasmic membrane-bounded vesicle;GO:0005886//plasma membrane;GO:0005774//vacuolar membrane;GO:0005576//extracellular region
284	CL6424.Contig1_All	43 1239 minus strand PREDICTED: 26S protease regulatory subunit S10B homolog B isoform 1 [Vitis vinifera] >gi|297744432|emb|CBI37694.3| unnamed protein product [Vitis vinifera]	53619	111|276	6.8|9.8	1|1	4|10	1|6	2|3	1|2	98.3	2e-98	gi|388493732|gb|AFK34932.1|	unknown [Lotus japonicus]	91.96	0	sp|Q9MAK9|PS10B_ARATH	26S protease regulatory subunit S10B homolog B OS=Arabidopsis thaliana GN=RPT4B PE=2 SV=1	96.68	0	B9HRJ3	B9HRJ3_POPTR Predicted protein (Fragment) OS=Populus trichocarpa GN=POPTRDRAFT_201191 PE=3 SV=1	YOR259c	541	6e-154	COG1222	ATP-dependent 26S proteasome regulatory subunit	O	Posttranslational modification, protein turnover, chaperones ;	K03064|1|0.0|785|pop:POPTR_648650|26S proteasome regulatory subunit T4	GO:0030163//protein catabolic process;GO:0006508//proteolysis	GO:0008233//peptidase activity;GO:0005524//ATP binding;GO:0008568//microtubule-severing ATPase activity	GO:0005737//cytoplasm;GO:0005730//nucleolus;GO:0008540//proteasome regulatory particle, base subcomplex;GO:0005886//plasma membrane;GO:0005618//cell wall
285	CL1755.Contig2_All	237 1748 minus strand PREDICTED: glucan endo-1,3-beta-glucosidase 7-like [Vitis vinifera] >gi|297741451|emb|CBI32582.3| unnamed protein product [Vitis vinifera]	60086	50|74	6.5|4.2	1|1	2|3	2|3	2|2	2|2	82.73	2e-160	gi|224103423|ref|XP_002313051.1|	predicted protein [Populus trichocarpa] >gi|222849459|gb|EEE87006.1| predicted protein [Populus trichocarpa]	68.83	0	sp|Q94G86|ALL9_OLEEU	Glucan endo-1,3-beta-D-glucosidase OS=Olea europaea GN=OLE9 PE=1 SV=1	82.73	3e-159	B9HRN8	B9HRN8_POPTR Predicted protein OS=Populus trichocarpa GN=POPTRDRAFT_649422 PE=3 SV=1	-	-	-	-	-	-	-	K14489|1|3e-10|65.1|vvi:100263145|arabidopsis histidine kinase 2/3/4 (cytokinin receptor) [EC:2.7.13.3]	GO:0005975//carbohydrate metabolic process	GO:0042973//glucan endo-1,3-beta-D-glucosidase activity;GO:0043169//cation binding	-
286	CL11054.Contig1_All	197 994 minus strand unnamed protein product [Vitis vinifera] >CL11054.Contig2_All 181 978 minus strand unnamed protein product [Vitis vinifera]	35575	415|514	17.3|20.3	-|-	21|25	21|25	4|4	4|4	97.4	5e-38	gi|297602696|ref|NP_001052764.2|	Os04g0416400 [Oryza sativa Japonica Group] >gi|255675446|dbj|BAF14678.2| Os04g0416400, partial [Oryza sativa Japonica Group]	92.96	2e-107	sp|Q9C5R8|BAS1B_ARATH	2-Cys peroxiredoxin BAS1-like, chloroplastic OS=Arabidopsis thaliana GN=At5g06290 PE=2 SV=3	94.55	5e-110	D7TH54	D7TH54_VITVI Putative uncharacterized protein OS=Vitis vinifera GN=VIT_08s0007g02490 PE=4 SV=1	alr4641	321	9e-88	COG0450	Peroxiredoxin	O	Posttranslational modification, protein turnover, chaperones ;	K03386|1|5e-111|398|rcu:RCOM_0225410|peroxiredoxin (alkyl hydroperoxide reductase subunit C) [EC:1.11.1.15]	GO:0042742//defense response to bacterium;GO:0009409//response to cold;GO:0055114//oxidation-reduction process	GO:0004601//peroxidase activity;GO:0051920//peroxiredoxin activity	GO:0009941//chloroplast envelope;GO:0010319//stromule;GO:0009570//chloroplast stroma;GO:0009579//thylakoid;GO:0048046//apoplast
287	CL2755.Contig10_All	87 635 PREDICTED: peptide chain release factor 1-like [Glycine max]	24727	-|42	-|6.6	-|1	-|1	-|1	-|1	-|1	82.86	5e-58	gi|449498433|ref|XP_004160536.1|	PREDICTED: peptide chain release factor 1-like [Cucumis sativus]	52.55	7e-29	sp|Q8YPK9|RF1_NOSS1	Peptide chain release factor 1 OS=Nostoc sp. (strain PCC 7120 / UTEX 2576) GN=prfA PE=3 SV=1	82.73	1e-53	B9S3U7	B9S3U7_RICCO Peptide chain release factor, putative OS=Ricinus communis GN=RCOM_0555380 PE=3 SV=1	sll1110	149	2e-36	COG0216	Protein chain release factor A	J	Translation, ribosomal structure and biogenesis ;	K02835|1|9e-61|230|vvi:100247720|peptide chain release factor 1	GO:0032544//plastid translation;GO:0006783//heme biosynthetic process;GO:0009902//chloroplast relocation;GO:0016117//carotenoid biosynthetic process;GO:0010027//thylakoid membrane organization;GO:0034660//ncRNA metabolic process;GO:0042793//transcription from plastid promoter;GO:0006415//translational termination;GO:0045893//positive regulation of transcription, DNA-dependent	GO:0016149//translation release factor activity, codon specific	GO:0009507//chloroplast
288	CL4287.Contig6_All	78 773 minus strand PREDICTED: uncharacterized protein LOC100256940 [Vitis vinifera]	25296	-|325	-|19.0	-|1	-|6	-|6	-|2	-|2	76.03	1e-43	gi|225457213|ref|XP_002284026.1|	PREDICTED: uncharacterized protein LOC100256940 [Vitis vinifera]	69.75	5e-41	sp|Q9FNR1|RBG3_ARATH	Glycine-rich RNA-binding protein 3, mitochondrial OS=Arabidopsis thaliana GN=RBG3 PE=2 SV=1	76.03	1e-42	F6GSZ1	F6GSZ1_VITVI Putative uncharacterized protein OS=Vitis vinifera GN=VIT_17s0000g07330 PE=4 SV=1	all2777	88.6	8e-18	COG0724	RNA-binding proteins (RRM domain)	R	General function prediction only ;	K02965|1|1e-17|87.4|ath:AT5G47320|small subunit ribosomal protein S19!K13195|2|2e-16|83.6|pop:POPTR_712972|cold-inducible RNA-binding protein!K11294|3|1e-13|74.7|zma:100273020|nucleolin!K14411|5|2e-13|74.3|osa:4350986|RNA-binding protein Musashi	GO:0034968//histone lysine methylation;GO:0009909//regulation of flower development;GO:0009220//pyrimidine ribonucleotide biosynthetic process;GO:0006626//protein targeting to mitochondrion;GO:0010228//vegetative to reproductive phase transition of meristem	GO:0005507//copper ion binding;GO:0003723//RNA binding;GO:0005524//ATP binding	GO:0005739//mitochondrion
289	CL7291.Contig3_All	50 2089 minus strand PREDICTED: beta-amylase 8-like [Vitis vinifera]	86386	-|18	-|1.0	-|1	-|1	-|1	-|1	-|1	78.26	3e-12	gi|223949027|gb|ACN28597.1|	unknown [Zea mays] >gi|414884710|tpg|DAA60724.1| TPA: hypothetical protein ZEAMMB73_150352 [Zea mays]	66.11	0	sp|Q9FH80|BAM8_ARATH	Beta-amylase 8 OS=Arabidopsis thaliana GN=BAM8 PE=2 SV=1	79.27	0	F6HJ37	F6HJ37_VITVI Putative uncharacterized protein OS=Vitis vinifera GN=VIT_02s0087g00440 PE=3 SV=1	-	-	-	-	-	-	-	K01177|1|9e-165|578|rcu:RCOM_1615230|beta-amylase [EC:3.2.1.2]	GO:0000272//polysaccharide catabolic process;GO:0048831//regulation of shoot system development	GO:0043169//cation binding;GO:0003700//sequence-specific DNA binding transcription factor activity;GO:0016161//beta-amylase activity	GO:0005737//cytoplasm;GO:0005634//nucleus
290	CL11945.Contig1_All	186 1046 minus strand unknown [Populus trichocarpa] >gi|118481952|gb|ABK92908.1| unknown [Populus trichocarpa] >gi|118481968|gb|ABK92915.1| unknown [Populus trichocarpa] >gi|118485439|gb|ABK94576.1| unknown [Populus trichocarpa]	37256	32|42	3.1|3.1	1|1	1|1	1|1	1|1	1|1	85.49	5e-102	gi|45775508|gb|AAS77347.1|	sadtomato protein [Capsicum annuum]	71.33	2e-126	sp|Q8LDW9|XTH9_ARATH	Xyloglucan endotransglucosylase/hydrolase protein 9 OS=Arabidopsis thaliana GN=XTH9 PE=2 SV=2	85.49	5e-101	Q6R5L6	Q6R5L6_CAPAN Sadtomato protein (Fragment) OS=Capsicum annuum PE=2 SV=1	CAC2807	63.9	3e-10	COG2273	Beta-glucanase/Beta-glucan synthetase	G	Carbohydrate transport and metabolism ;	K08235|1|2e-151|532|pop:POPTR_915608|xyloglucan:xyloglucosyl transferase [EC:2.4.1.207]	GO:0006073//cellular glucan metabolic process	GO:0004553//hydrolase activity, hydrolyzing O-glycosyl compounds;GO:0016762//xyloglucan:xyloglucosyl transferase activity	GO:0048046//apoplast;GO:0005618//cell wall
291	CL2956.Contig1_All	3 542 minus strand PREDICTED: probable pectinesterase/pectinesterase inhibitor 51-like [Vitis vinifera]	23329	22|-	7.8|-	1|-	1|-	1|-	1|-	1|-	58.12	1e-32	gi|460378647|ref|XP_004235080.1|	PREDICTED: probable pectinesterase/pectinesterase inhibitor 51-like [Solanum lycopersicum]	49.57	4e-27	sp|Q9LXD9|PME51_ARATH	Probable pectinesterase/pectinesterase inhibitor 51 OS=Arabidopsis thaliana GN=PME51 PE=2 SV=1	58.12	5e-33	F6I0G1	F6I0G1_VITVI Putative uncharacterized protein OS=Vitis vinifera GN=VIT_04s0044g01030 PE=3 SV=1	-	-	-	-	-	-	-	-	GO:0010075//regulation of meristem growth	GO:0016788//hydrolase activity, acting on ester bonds	GO:0005886//plasma membrane;GO:0005618//cell wall
292	CL4333.Contig1_All	236 1501 minus strand PREDICTED: aspartate aminotransferase, mitochondrial [Vitis vinifera] >gi|302143448|emb|CBI22009.3| unnamed protein product [Vitis vinifera]	54582	113|192	4.3|4.3	-|-	2|4	2|4	1|1	1|1	94.23	7e-23	gi|449501218|ref|XP_004161310.1|	PREDICTED: aspartate aminotransferase, mitochondrial-like [Cucumis sativus]	85.68	0	sp|P46643|AAT1_ARATH	Aspartate aminotransferase, mitochondrial OS=Arabidopsis thaliana GN=ASP1 PE=1 SV=1	91.65	0	B9IA57	B9IA57_POPTR Aspartate aminotransferase OS=Populus trichocarpa GN=POPTRDRAFT_896773 PE=3 SV=1	SPBC725.01	405	8e-113	COG1448	Aspartate/tyrosine/aromatic aminotransferase	E	Amino acid transport and metabolism ;	K14455|1|0.0|794|vvi:100254127|aspartate aminotransferase, mitochondrial [EC:2.6.1.1]	GO:0046686//response to cadmium ion;GO:0009058//biosynthetic process;GO:0006520//cellular amino acid metabolic process	GO:0030170//pyridoxal phosphate binding;GO:0005507//copper ion binding;GO:0004069//L-aspartate:2-oxoglutarate aminotransferase activity;GO:0080130//L-phenylalanine:2-oxoglutarate aminotransferase activity	GO:0005739//mitochondrion
293	CL7248.Contig2_All	386 2209 minus strand PREDICTED: ATP-citrate synthase beta chain protein 2 [Vitis vinifera] >gi|296083242|emb|CBI22878.3| unnamed protein product [Vitis vinifera]	78269	224|264	9.0|9.0	1|1	9|7	9|7	4|4	4|4	98	1e-20	gi|299829904|gb|ADJ55600.1|	ATP:citrate lyase, partial [Strelitzia nicolai]	93.59	0	sp|Q9FGX1|ACLB2_ARATH	ATP-citrate synthase beta chain protein 2 OS=Arabidopsis thaliana GN=ACLB-2 PE=1 SV=1	96.07	0	B9RZR0	B9RZR0_RICCO ATP-citrate synthase, putative OS=Ricinus communis GN=RCOM_1000580 PE=4 SV=1	SPBC1703.07_1	414	3e-115	COG0074	Succinyl-CoA synthetase, alpha subunit	C	Energy production and conversion ;	K01648|1|0.0|1165|vvi:100267071|ATP citrate (pro-S)-lyase [EC:2.3.3.8]	GO:0016132//brassinosteroid biosynthetic process;GO:0006085//acetyl-CoA biosynthetic process;GO:0016926//protein desumoylation;GO:0010228//vegetative to reproductive phase transition of meristem;GO:0044262//cellular carbohydrate metabolic process;GO:0050665//hydrogen peroxide biosynthetic process;GO:0016126//sterol biosynthetic process	GO:0016829//lyase activity;GO:0003878//ATP citrate synthase activity;GO:0004775//succinate-CoA ligase (ADP-forming) activity;GO:0000166//nucleotide binding;GO:0048037//cofactor binding	GO:0005829//cytosol;GO:0009346//citrate lyase complex;GO:0005886//plasma membrane
294	CL10459.Contig1_All	171 1106 minus strand RecName: Full=Light-induced protein, chloroplastic; AltName: Full=Drought-induced stress protein CDSP-34; Flags: Precursor >gi|2598049|emb|CAA75558.1| chloroplast drought-induced stress protein, 34 kD) [Solanum tuberosum]	40203	334|371	20.8|28.5	-|-	13|15	13|15	6|6	6|6	90.59	3e-38	gi|224110862|ref|XP_002333019.1|	predicted protein [Populus trichocarpa] >gi|222834633|gb|EEE73096.1| predicted protein [Populus trichocarpa]	72.48	1e-123	sp|P80471|LIPC_SOLTU	Light-induced protein, chloroplastic OS=Solanum tuberosum PE=1 SV=2	90.59	3e-37	B9NCN4	B9NCN4_POPTR Predicted protein (Fragment) OS=Populus trichocarpa GN=POPTRDRAFT_677234 PE=4 SV=1	-	-	-	-	-	-	-	-	GO:0009409//response to cold;GO:0009737//response to abscisic acid stimulus;GO:0010205//photoinhibition	GO:0005515//protein binding;GO:0032440//2-alkenal reductase [NAD(P)] activity;GO:0005198//structural molecule activity	GO:0031977//thylakoid lumen;GO:0009535//chloroplast thylakoid membrane;GO:0010287//plastoglobule;GO:0005634//nucleus;GO:0010319//stromule
295	CL9179.Contig1_All	278 5170 minus strand PREDICTED: ferredoxin-dependent glutamate synthase 1, chloroplastic [Vitis vinifera]	206272	1350|1331	12.8|15.3	-|-	44|46	39|4	14|16	13|1	98.04	4e-113	gi|356600161|gb|AET22433.1|	glutamate synthase [Camellia sinensis]	87.01	0	sp|Q43155|GLTB_SPIOL	Ferredoxin-dependent glutamate synthase, chloroplastic OS=Spinacia oleracea PE=1 SV=3	92.27	0	Q7M242	Q7M242_TOBAC Glutamate synthase (Ferredoxin) (Clone C(35)) (Fragment) OS=Nicotiana tabacum PE=4 SV=1	alr4344_2	1070	0	COG0069	Glutamate synthase domain 2	E	Amino acid transport and metabolism ;	K00284|1|0.0|2961|vvi:100233082|glutamate synthase (ferredoxin) [EC:1.4.7.1]	GO:0009750//response to fructose stimulus;GO:0010155//regulation of proton transport;GO:0010103//stomatal complex morphogenesis;GO:0019684//photosynthesis, light reaction;GO:0009853//photorespiration;GO:0010218//response to far red light;GO:0009744//response to sucrose stimulus;GO:0016117//carotenoid biosynthetic process;GO:0009697//salicylic acid biosynthetic process;GO:0006833//water transport;…	GO:0005515//protein binding;GO:0016041//glutamate synthase (ferredoxin) activity	GO:0009941//chloroplast envelope;GO:0048046//apoplast;GO:0016020//membrane;GO:0009570//chloroplast stroma;GO:0005739//mitochondrion
296	Unigene5848_All	3 311 minus strand PREDICTED: porphobilinogen deaminase, chloroplastic-like [Glycine max]	13053	227|210	35.0|35.0	-|-	9|5	9|5	3|3	3|3	81.4	3e-14	gi|13676388|dbj|BAB41183.1|	porphobilinogen deaminase [Amaranthus tricolor]	75.49	8e-43	sp|Q43082|HEM3_PEA	Porphobilinogen deaminase, chloroplastic OS=Pisum sativum GN=HEMC PE=1 SV=1	81.4	7e-13	C6L810	C6L810_CUCSA Putative porphobilinogen deaminase (Fragment) OS=Cucumis sativus GN=CsPD PE=2 SV=1	BMEI0176	83.6	8e-17	COG0181	Porphobilinogen deaminase	H	Coenzyme transport and metabolism ;	K01749|1|1e-45|179|gmx:100810357|hydroxymethylbilane synthase [EC:2.5.1.61]	GO:0019684//photosynthesis, light reaction;GO:0006098//pentose-phosphate shunt;GO:0009697//salicylic acid biosynthetic process;GO:0006744//ubiquinone biosynthetic process;GO:0019288//isopentenyl diphosphate biosynthetic process, mevalonate-independent pathway;GO:0042742//defense response to bacterium;GO:0015995//chlorophyll biosynthetic process;GO:0018160//peptidyl-pyrromethane cofactor linkage;G…	GO:0004418//hydroxymethylbilane synthase activity	GO:0009941//chloroplast envelope;GO:0048046//apoplast;GO:0009570//chloroplast stroma
297	Unigene15393_All	194 880 minus strand PREDICTED: coiled-coil domain-containing protein 124-A-like [Vitis vinifera]	36973	-|39	-|3.9	-|-	-|1	-|1	-|1	-|1	90.77	1e-18	gi|297744498|emb|CBI37760.3|	unnamed protein product [Vitis vinifera]	51.76	6e-10	sp|Q68EY7|C124A_XENLA	Coiled-coil domain-containing protein 124-A OS=Xenopus laevis GN=ccdc124-a PE=2 SV=1	84.72	2e-56	F6I0T3	F6I0T3_VITVI Putative uncharacterized protein OS=Vitis vinifera GN=VIT_03s0038g03610 PE=4 SV=1	-	-	-	-	-	-	-	-	GO:0009987//cellular process;GO:0006810//transport	-	-
298	Unigene707_All	25 705 minus strand PRp27-like protein [Olea europaea subsp. europaea]	27783	28|27	4.4|4.4	2|2	2|1	2|1	1|1	1|1	81.37	2e-94	gi|27803890|gb|AAO22065.1|	NtPRp27-like protein [Solanum tuberosum]	-	-	-	-	82.09	3e-25	F6H649	F6H649_VITVI Putative uncharacterized protein OS=Vitis vinifera GN=VIT_03s0091g00140 PE=4 SV=1	-	-	-	-	-	-	-	-	-	-
299	CL9358.Contig1_All	127 2082 minus strand predicted protein [Populus trichocarpa] >gi|222855518|gb|EEE93065.1| predicted protein [Populus trichocarpa]	83663	20|-	1.8|-	1|-	1|-	1|-	1|-	1|-	89.35	2e-114	gi|224142958|ref|XP_002324795.1|	predicted protein [Populus trichocarpa] >gi|222866229|gb|EEF03360.1| predicted protein [Populus trichocarpa]	-	-	-	-	89.35	2e-113	B9IKI0	B9IKI0_POPTR Predicted protein OS=Populus trichocarpa GN=POPTRDRAFT_668894 PE=4 SV=1	-	-	-	-	-	-	-	-	GO:0016049//cell growth;GO:0009832//plant-type cell wall biogenesis;GO:0030243//cellulose metabolic process	-	GO:0009507//chloroplast
300	CL5064.Contig1_All	688 1971 serine/threonine protein phosphatase 2a regulatory subunit A, putative [Ricinus communis] >gi|223531417|gb|EEF33251.1| serine/threonine protein phosphatase 2a regulatory subunit A, putative [Ricinus communis]	53679	33|-	2.3|-	1|-	1|-	1|-	1|-	1|-	98.53	6e-73	gi|334361899|gb|AEG78307.1|	protein phosphatase 2, partial [Cucurbita pepo]	95.89	0	sp|Q38950|2AAB_ARATH	Serine/threonine-protein phosphatase 2A 65 kDa regulatory subunit A beta isoform OS=Arabidopsis thaliana GN=PP2AA2 PE=1 SV=2	96.32	0	F4JA59	F4JA59_ARATH Protein phosphatase 2A subunit A2 OS=Arabidopsis thaliana GN=PP2AA2 PE=4 SV=1	all3465_2	62.4	1e-09	COG1413	FOG: HEAT repeat	C	Energy production and conversion ;	K03456|1|0.0|819|aly:ARALYDRAFT_904748|protein phosphatase 2 (formerly 2A), regulatory subunit A	GO:0009789//positive regulation of abscisic acid mediated signaling pathway;GO:0016049//cell growth;GO:0042325//regulation of phosphorylation;GO:0009926//auxin polar transport;GO:0000902//cell morphogenesis;GO:0010119//regulation of stomatal movement;GO:0006499//N-terminal protein myristoylation;GO:0048193//Golgi vesicle transport;GO:0009723//response to ethylene stimulus;GO:0046686//response to …	GO:0008601//protein phosphatase type 2A regulator activity	GO:0005829//cytosol;GO:0005618//cell wall;GO:0000159//protein phosphatase type 2A complex;GO:0005886//plasma membrane
301	CL2153.Contig1_All	158 1318 minus strand conserved hypothetical protein [Ricinus communis] >gi|223547735|gb|EEF49227.1| conserved hypothetical protein [Ricinus communis] >CL2153.Contig2_All 158 1318 minus strand conserved hypothetical protein [Ricinus communis	51672	44|23	2.8|4.1	-|-	1|1	1|1	1|1	1|1	83.28	3e-160	gi|363807938|ref|NP_001242453.1|	uncharacterized protein LOC100803725 [Glycine max]	-	-	-	-	83.6	3e-160	I1KVM9	I1KVM9_SOYBN Uncharacterized protein OS=Glycine max GN=Gma.8393 PE=4 SV=1	-	-	-	-	-	-	-	-	GO:0016226//iron-sulfur cluster assembly;GO:0010207//photosystem II assembly;GO:0009073//aromatic amino acid family biosynthetic process	-	GO:0009571//proplastid stroma;GO:0009570//chloroplast stroma
302	CL6830.Contig1_All	214 1659 minus strand RecName: Full=Phosphoglycerate kinase, chloroplastic; Flags: Precursor >gi|1161600|emb|CAA88841.1| phosphoglycerate kinase [Nicotiana tabacum]	62666	4144|4256	38.8|44.0	-|-	107|121	85|93	13|14	11|12	92.59	0	gi|297736144|emb|CBI24182.3|	unnamed protein product [Vitis vinifera]	89.44	0	sp|Q42961|PGKH_TOBAC	Phosphoglycerate kinase, chloroplastic OS=Nicotiana tabacum PE=2 SV=1	92.2	0	B9RHY4	B9RHY4_RICCO Phosphoglycerate kinase OS=Ricinus communis GN=RCOM_1574580 PE=3 SV=1	all4131	579	3e-165	COG0126	3-phosphoglycerate kinase	G	Carbohydrate transport and metabolism ;	K00927|1|0.0|812|rcu:RCOM_1574580|phosphoglycerate kinase [EC:2.7.2.3]	GO:0009409//response to cold;GO:0000023//maltose metabolic process;GO:0019252//starch biosynthetic process;GO:0006096//glycolysis;GO:0016310//phosphorylation;GO:0030003//cellular cation homeostasis;GO:0070838//divalent metal ion transport;GO:0046686//response to cadmium ion;GO:0019344//cysteine biosynthetic process	GO:0004618//phosphoglycerate kinase activity	GO:0005829//cytosol;GO:0005618//cell wall;GO:0005739//mitochondrion;GO:0009941//chloroplast envelope;GO:0009579//thylakoid;GO:0009570//chloroplast stroma;GO:0016020//membrane;GO:0005634//nucleus;GO:0010319//stromule;GO:0048046//apoplast
303	CL6247.Contig1_All	90 1925 PREDICTED: dihydroxy-acid dehydratase-like [Vitis vinifera]	76613	72|80	5.1|8.3	1|1	4|4	4|4	2|3	2|3	91.67	1e-57	gi|226230822|gb|ACO39404.1|	hypothetical protein [Populus balsamifera] >gi|226230824|gb|ACO39405.1| hypothetical protein [Populus balsamifera] >gi|226230826|gb|ACO39406.1| hypothetical protein [Populus balsamifera] >gi|226230828|gb|ACO39407.1| hypothetical protein [Populus balsamifera] >gi|226230832|gb|ACO39409.1| hypothetical protein [Populus balsamifera] >gi|226230834|gb|ACO39410.1| hypothetical protein [Populus balsamife…	66.91	0	sp|Q7UJ69|ILVD_RHOBA	Dihydroxy-acid dehydratase OS=Rhodopirellula baltica (strain SH1) GN=ilvD PE=3 SV=2	86	0	A2YY43	A2YY43_ORYSI Putative uncharacterized protein OS=Oryza sativa subsp. indica GN=OsI_30268 PE=3 SV=1	SPAC17G8.06c	707	0	COG0129	Dihydroxyacid dehydratase/phosphogluconate dehydratase	EG	Amino acid transport and metabolism ; Carbohydrate transport and metabolism ;	K01687|1|0.0|1053|vvi:100242520|dihydroxy-acid dehydratase [EC:4.2.1.9]	GO:0009220//pyrimidine ribonucleotide biosynthetic process;GO:0009097//isoleucine biosynthetic process;GO:0009099//valine biosynthetic process;GO:0009555//pollen development	GO:0005507//copper ion binding;GO:0004160//dihydroxy-acid dehydratase activity	GO:0005829//cytosol;GO:0009570//chloroplast stroma
304	Unigene17864_All	469 1335 PREDICTED: unknown protein DS12 from 2D-PAGE of leaf, chloroplastic-like [Glycine max]	37506	448|356	31.5|24.6	-|-	17|12	17|12	7|6	7|6	89.8	2e-18	gi|147842029|emb|CAN69238.1|	hypothetical protein VITISV_039003 [Vitis vinifera]	78.7	5e-104	sp|P83643|UP12_ORYSI	Unknown protein DS12 from 2D-PAGE of leaf, chloroplastic OS=Oryza sativa subsp. indica GN=OsI_027381 PE=1 SV=2	89.8	2e-17	A5ANE0	A5ANE0_VITVI Putative uncharacterized protein OS=Vitis vinifera GN=VITISV_039003 PE=4 SV=1	-	-	-	-	-	-	-	-	GO:0009744//response to sucrose stimulus;GO:0019684//photosynthesis, light reaction;GO:0009750//response to fructose stimulus;GO:0009651//response to salt stress;GO:0042742//defense response to bacterium;GO:0009416//response to light stimulus;GO:0009409//response to cold;GO:0006833//water transport;GO:0030003//cellular cation homeostasis;GO:0070838//divalent metal ion transport	-	GO:0009941//chloroplast envelope;GO:0009535//chloroplast thylakoid membrane;GO:0009570//chloroplast stroma;GO:0010319//stromule
305	CL13172.Contig1_All	116 916 PREDICTED: 26S proteasome non-ATPase regulatory subunit RPN12A [Vitis vinifera] >gi|297742385|emb|CBI34534.3| unnamed protein product [Vitis vinifera]	36058	45|44	6.4|6.4	-|-	1|1	1|1	1|1	1|1	92.62	4e-61	gi|388506572|gb|AFK41352.1|	unknown [Lotus japonicus]	82.4	1e-122	sp|Q9SGW3|RP12A_ARATH	26S proteasome non-ATPase regulatory subunit RPN12A OS=Arabidopsis thaliana GN=RPN12A PE=1 SV=1	90.64	1e-133	D7TVK9	D7TVK9_VITVI Putative uncharacterized protein OS=Vitis vinifera GN=VIT_02s0025g02010 PE=4 SV=1	-	-	-	-	-	-	-	K03031|1|1e-135|480|vvi:100258086|26S proteasome regulatory subunit N12	GO:0009908//flower development;GO:0051788//response to misfolded protein;GO:0006635//fatty acid beta-oxidation;GO:0043161//proteasomal ubiquitin-dependent protein catabolic process;GO:0051604//protein maturation;GO:0009407//toxin catabolic process;GO:0048825//cotyledon development;GO:0080129//proteasome core complex assembly;GO:0051510//regulation of unidimensional cell growth;GO:0048767//root ha…	GO:0008233//peptidase activity	GO:0009941//chloroplast envelope;GO:0005829//cytosol;GO:0008541//proteasome regulatory particle, lid subcomplex;GO:0005634//nucleus
306	CL10762.Contig2_All	233 1378 minus strand PREDICTED: LOW QUALITY PROTEIN: alcohol dehydrogenase-like 1-like [Vitis vinifera]	49799	-|32	-|2.4	-|2	-|1	-|1	-|1	-|1	68.11	8e-136	gi|359478643|ref|XP_002281275.2|	PREDICTED: LOW QUALITY PROTEIN: alcohol dehydrogenase-like 1-like [Vitis vinifera]	45.04	2e-76	sp|A2XAZ3|ADHX_ORYSI	Alcohol dehydrogenase class-3 OS=Oryza sativa subsp. indica GN=ADHIII PE=3 SV=1	64.97	1e-127	F6GV33	F6GV33_VITVI Putative uncharacterized protein OS=Vitis vinifera GN=VIT_06s0004g04330 PE=3 SV=1	PA3629	297	2e-80	COG1062	Zn-dependent alcohol dehydrogenases, class III	C	Energy production and conversion ;	K00121|1|4e-82|303|sbi:SORBI_01g044580|S-(hydroxymethyl)glutathione dehydrogenase / alcohol dehydrogenase [EC:1.1.1.284 1.1.1.1]!K00001|2|3e-79|293|sbi:SORBI_01g025570|alcohol dehydrogenase [EC:1.1.1.1]	-	GO:0046872//metal ion binding	-
307	Unigene1830_All	133 810 minus strand PREDICTED: 50S ribosomal protein L6, chloroplastic-like [Vitis vinifera] >gi|297739290|emb|CBI28941.3| unnamed protein product [Vitis vinifera]	31933	267|180	34.1|20.8	-|-	12|9	12|9	6|4	6|4	85.59	1e-51	gi|31712045|gb|AAP68351.1|	putative ribosomal protein CtrL6e, 5'-partial [Oryza sativa Japonica Group]	74.78	1e-92	sp|O23049|RK6_ARATH	50S ribosomal protein L6, chloroplastic OS=Arabidopsis thaliana GN=RPL6 PE=1 SV=1	85.59	1e-50	Q7Y029	Q7Y029_ORYSJ Putative ribosomal protein CtrL6e, 5'-partial (Fragment) OS=Oryza sativa subsp. japonica GN=OJ1112_G08.1 PE=3 SV=1	all4201	191	6e-49	COG0097	Ribosomal protein L6P/L9E	J	Translation, ribosomal structure and biogenesis ;	K02933|1|3e-94|342|vvi:100263647|large subunit ribosomal protein L6	GO:0006098//pentose-phosphate shunt;GO:0009793//embryo development ending in seed dormancy;GO:0006412//translation;GO:0010207//photosystem II assembly;GO:0019288//isopentenyl diphosphate biosynthetic process, mevalonate-independent pathway;GO:0006354//DNA-dependent transcription, elongation;GO:0009657//plastid organization;GO:0006364//rRNA processing	GO:0003735//structural constituent of ribosome;GO:0019843//rRNA binding	GO:0009941//chloroplast envelope;GO:0016020//membrane;GO:0015934//large ribosomal subunit;GO:0009570//chloroplast stroma
308	Unigene12096_All	1095 1520 minus strand lupus la ribonucleoprotein, putative [Ricinus communis] >gi|223544388|gb|EEF45909.1| lupus la ribonucleoprotein, putative [Ricinus communis]	21470	44|-	9.9|-	-|-	1|-	1|-	1|-	1|-	74.16	9e-25	gi|297802732|ref|XP_002869250.1|	RNA recognition motif-containing protein [Arabidopsis lyrata subsp. lyrata] >gi|297315086|gb|EFH45509.1| RNA recognition motif-containing protein [Arabidopsis lyrata subsp. lyrata]	-	-	-	-	74.47	1e-25	I1MW85	I1MW85_SOYBN Uncharacterized protein OS=Glycine max PE=4 SV=1	-	-	-	-	-	-	-	K11090|1|7e-33|137|vvi:100250699|lupus La protein	GO:0000085//G2 phase of mitotic cell cycle;GO:0006406//mRNA export from nucleus;GO:0009220//pyrimidine ribonucleotide biosynthetic process;GO:0048825//cotyledon development;GO:0051301//cell division;GO:0010388//cullin deneddylation;GO:0009640//photomorphogenesis;GO:0000478//endonucleolytic cleavage involved in rRNA processing;GO:0009561//megagametogenesis;GO:0006606//protein import into nucleus	GO:0003723//RNA binding	GO:0005654//nucleoplasm;GO:0005618//cell wall;GO:0005829//cytosol
309	Unigene12205_All	157 903 PREDICTED: proteasome subunit alpha type-3 [Vitis vinifera] >gi|147805763|emb|CAN65016.1| hypothetical protein VITISV_034262 [Vitis vinifera] >gi|297741727|emb|CBI32859.3| unnamed protein product [Vitis vinifera]	32708	-|115	-|14.5	-|1	-|3	-|3	-|3	-|3	94.38	2e-128	gi|460407802|ref|XP_004249339.1|	PREDICTED: proteasome subunit alpha type-3-like [Solanum lycopersicum]	90.76	4e-127	sp|O24362|PSA3_SPIOL	Proteasome subunit alpha type-3 OS=Spinacia oleracea GN=PAG1 PE=2 SV=1	94.38	2e-127	Q93X34	Q93X34_TOBAC Proteasome subunit alpha type OS=Nicotiana tabacum GN=a7 PE=2 SV=1	MTH686	152	5e-37	COG0638	20S proteasome, alpha and beta subunits	O	Posttranslational modification, protein turnover, chaperones ;	K02727|1|5e-131|464|pop:POPTR_548687|20S proteasome subunit alpha 7 [EC:3.4.25.1]	GO:0043161//proteasomal ubiquitin-dependent protein catabolic process;GO:0009651//response to salt stress;GO:0051788//response to misfolded protein;GO:0009409//response to cold;GO:0080129//proteasome core complex assembly;GO:0006972//hyperosmotic response;GO:0006833//water transport;GO:0007030//Golgi organization;GO:0006096//glycolysis;GO:0006094//gluconeogenesis;GO:0009853//photorespiration;GO:0…	GO:0004298//threonine-type endopeptidase activity	GO:0005829//cytosol;GO:0005774//vacuolar membrane;GO:0019773//proteasome core complex, alpha-subunit complex;GO:0005634//nucleus;GO:0005886//plasma membrane;GO:0048046//apoplast
310	CL1837.Contig1_All	169 2361 minus strand putative long-chain acyl-CoA synthetase [Capsicum annuum]	98532	52|45	2.1|2.1	1|1	1|2	1|2	1|1	1|1	79.5	0	gi|225447498|ref|XP_002267417.1|	PREDICTED: long chain acyl-CoA synthetase 8 [Vitis vinifera] >gi|296085053|emb|CBI28468.3| unnamed protein product [Vitis vinifera]	73.71	0	sp|Q9SJD4|LACS8_ARATH	Long chain acyl-CoA synthetase 8 OS=Arabidopsis thaliana GN=LACS8 PE=2 SV=1	79.5	0	D7TD95	D7TD95_VITVI Putative uncharacterized protein OS=Vitis vinifera GN=VIT_12s0057g01270 PE=4 SV=1	SPBC18H10.02	392	1e-108	COG1022	Long-chain acyl-CoA synthetases (AMP-forming)	I	Lipid transport and metabolism ;	K01897|1|0.0|1108|rcu:RCOM_0691170|long-chain acyl-CoA synthetase [EC:6.2.1.3]	GO:0006633//fatty acid biosynthetic process;GO:0001676//long-chain fatty acid metabolic process	GO:0004467//long-chain fatty acid-CoA ligase activity	GO:0009941//chloroplast envelope;GO:0005794//Golgi apparatus;GO:0005783//endoplasmic reticulum
311	CL976.Contig5_All	286 2286 minus strand zeaxanthin epoxidase [Ipomoea nil]	85378	29|14	1.5|1.3	-|-	1|1	1|1	1|1	1|1	90.43	2e-57	gi|112950428|gb|ABI26732.1|	putative zeaxanthine epoxydase [Fagus sylvatica]	77.89	0	sp|Q40412|ABA2_NICPL	Zeaxanthin epoxidase, chloroplastic OS=Nicotiana plumbaginifolia GN=ABA2 PE=1 SV=1	90.43	2e-56	A6XHH4	A6XHH4_FAGSY Putative zeaxanthine epoxydase (Fragment) OS=Fagus sylvatica GN=ZEP PE=2 SV=1	SA2099	108	4e-23	COG0654	2-polyprenyl-6-methoxyphenol hydroxylase and related FAD-dependent oxidoreductases	HC	Coenzyme transport and metabolism ; Energy production and conversion ;	K09838|1|0.0|961|pop:POPTR_760467|zeaxanthin epoxidase [EC:1.14.13.90]	GO:0055114//oxidation-reduction process;GO:0009414//response to water deprivation;GO:0010114//response to red light;GO:0009408//response to heat;GO:0006970//response to osmotic stress;GO:0009688//abscisic acid biosynthetic process	GO:0052662//zeaxanthin epoxidase activity;GO:0052663//antheraxanthin epoxidase activity;GO:0009540//zeaxanthin epoxidase [overall] activity	GO:0009941//chloroplast envelope;GO:0016020//membrane
312	Unigene34373_All	163 3030 plasma membrane H+-ATPase [Solanum lycopersicum] >gi|5901757|gb|AAD55399.1|AF179442_1 plasma membrane H+-ATPase isoform LHA2 [Solanum lycopersicum] >gi|9789539|gb|AAF98344.1|AF275745_1 plasma membrane H+-ATPase [Solanum lycopersicum]	121512	-|432	-|17.2	-|-	-|18	-|1	-|13	-|1	94.35	0	gi|350535937|ref|NP_001234477.1|	plasma membrane H+-ATPase [Solanum lycopersicum] >gi|5901757|gb|AAD55399.1|AF179442_1 plasma membrane H+-ATPase isoform LHA2 [Solanum lycopersicum] >gi|9789539|gb|AAF98344.1|AF275745_1 plasma membrane H+-ATPase [Solanum lycopersicum]	94.13	0	sp|Q08435|PMA1_NICPL	Plasma membrane ATPase 1 OS=Nicotiana plumbaginifolia GN=PMA1 PE=2 SV=1	94.52	0	B9R933	B9R933_RICCO H(\+)-transporting atpase plant/fungi plasma membrane type, putative OS=Ricinus communis GN=RCOM_1513370 PE=4 SV=1	MA1678	617	3e-176	COG0474	Cation transport ATPase	P	Inorganic ion transport and metabolism ;	K01535|1|0.0|1633|vvi:100241576|H+-transporting ATPase [EC:3.6.3.6]	GO:0009651//response to salt stress;GO:0006200//ATP catabolic process;GO:0006754//ATP biosynthetic process;GO:0015992//proton transport	GO:0008553//hydrogen-exporting ATPase activity, phosphorylative mechanism;GO:0046872//metal ion binding;GO:0005524//ATP binding	GO:0016021//integral to membrane;GO:0005886//plasma membrane
313	CL10227.Contig3_All	2 211 PREDICTED: xylose isomerase-like [Glycine max]	10104	52|78	28.6|17.1	-|-	2|2	2|2	2|1	2|1	91.43	4e-29	gi|356562473|ref|XP_003549495.1|	PREDICTED: xylose isomerase-like [Glycine max]	78.57	2e-25	sp|Q40082|XYLA_HORVU	Xylose isomerase OS=Hordeum vulgare GN=XYLA PE=1 SV=1	91.43	5e-28	I1MSU1	I1MSU1_SOYBN Uncharacterized protein OS=Glycine max GN=Gma.56288 PE=4 SV=1	BS_xylA	60.8	5e-10	COG2115	Xylose isomerase	G	Carbohydrate transport and metabolism ;	K01805|1|2e-30|128|gmx:100804624|xylose isomerase [EC:5.3.1.5]	GO:0042732//D-xylose metabolic process;GO:0006098//pentose-phosphate shunt	GO:0009045//xylose isomerase activity;GO:0000287//magnesium ion binding	GO:0005773//vacuole;GO:0005886//plasma membrane;GO:0005783//endoplasmic reticulum
314	CL10502.Contig1_All	231 1997 PREDICTED: probably inactive leucine-rich repeat receptor-like protein kinase At2g25790-like [Vitis vinifera]	71453	88|44	7.0|2.0	-|-	5|2	5|2	3|1	3|1	69.56	0	gi|460382283|ref|XP_004236869.1|	PREDICTED: probable LRR receptor-like serine/threonine-protein kinase At4g08850-like [Solanum lycopersicum]	52.78	1e-14	sp|Q05091|PGIP_PYRCO	Polygalacturonase inhibitor OS=Pyrus communis GN=PGIP PE=1 SV=1	65.37	5e-172	F6HVY7	F6HVY7_VITVI Putative uncharacterized protein OS=Vitis vinifera GN=VIT_10s0071g00860 PE=4 SV=1	alr0124_1	122	2e-27	COG4886	Leucine-rich repeat (LRR) protein	S	Function unknown ;	K13420|1|6e-44|177|aly:ARALYDRAFT_356368|LRR receptor-like serine/threonine-protein kinase FLS2 [EC:2.7.11.1]	GO:0007165//signal transduction	GO:0003824//catalytic activity	GO:0009506//plasmodesma;GO:0005618//cell wall;GO:0005829//cytosol
315	CL7762.Contig5_All	231 2126 10-formyltetrahydrofolate synthetase [Populus trichocarpa] >gi|222844912|gb|EEE82459.1| 10-formyltetrahydrofolate synthetase [Populus trichocarpa]	80238	26|86	1.7|3.8	-|-	1|3	1|3	1|2	1|2	95.52	4e-23	gi|255581694|ref|XP_002531650.1|	conserved hypothetical protein [Ricinus communis] >gi|223528735|gb|EEF30746.1| conserved hypothetical protein [Ricinus communis]	89.24	0	sp|P28723|FTHS_SPIOL	Formate--tetrahydrofolate ligase OS=Spinacia oleracea PE=1 SV=3	93.35	0	B9GLK3	B9GLK3_POPTR 10-formyltetrahydrofolate synthetase OS=Populus trichocarpa GN=FTHFS1 PE=3 SV=1	SPBC839.16_2	734	0	COG2759	Formyltetrahydrofolate synthetase	F	Nucleotide transport and metabolism ;	K01938|1|0.0|1160|pop:POPTR_829297|formate--tetrahydrofolate ligase [EC:6.3.4.3]	GO:0009396//folic acid-containing compound biosynthetic process;GO:0006730//one-carbon metabolic process;GO:0046686//response to cadmium ion	GO:0005507//copper ion binding;GO:0005524//ATP binding;GO:0004329//formate-tetrahydrofolate ligase activity	GO:0005829//cytosol;GO:0009507//chloroplast;GO:0005886//plasma membrane;GO:0048046//apoplast
316	Unigene13714_All	3327 4313 predicted protein [Populus trichocarpa] >gi|222865694|gb|EEF02825.1| predicted protein [Populus trichocarpa]	51899	51|55	3.6|3.6	2|2	2|2	2|2	1|1	1|1	70	1e-05	gi|357139065|ref|XP_003571106.1|	PREDICTED: uncharacterized protein LOC100837268 [Brachypodium distachyon]	-	-	-	-	66.16	4e-31	I1JUJ5	I1JUJ5_SOYBN Uncharacterized protein OS=Glycine max GN=Gma.33843 PE=4 SV=1	-	-	-	-	-	-	-	-	-	-
317	Unigene29153_All	80 286 minus strand conserved hypothetical protein [Ricinus communis] >gi|223551064|gb|EEF52550.1| conserved hypothetical protein [Ricinus communis]	9823	63|65	21.7|21.7	-|-	1|1	1|1	1|1	1|1	90.91	4e-22	gi|460385106|ref|XP_004238246.1|	PREDICTED: outer envelope pore protein 24A, chloroplastic-like [Solanum lycopersicum]	68.66	1e-17	sp|Q1H5C9|OP24A_ARATH	Outer envelope pore protein 24A, chloroplastic OS=Arabidopsis thaliana GN=OEP24A PE=1 SV=1	82.35	1e-19	B9IB63	B9IB63_POPTR Putative uncharacterized protein OS=Populus trichocarpa GN=POPTRDRAFT_573245 PE=4 SV=1	-	-	-	-	-	-	-	-	GO:0045036//protein targeting to chloroplast	-	GO:0009941//chloroplast envelope;GO:0005739//mitochondrion
318	CL8107.Contig2_All	136 837 PREDICTED: uncharacterized protein LOC100249118 [Vitis vinifera]	28999	-|47	-|15.0	-|-	-|2	-|2	-|2	-|2	66.06	8e-75	gi|460396313|ref|XP_004243720.1|	PREDICTED: uncharacterized protein LOC101256396 [Solanum lycopersicum]	-	-	-	-	59.9	2e-58	C6T5C9	C6T5C9_SOYBN Uncharacterized protein OS=Glycine max GN=Gma.58599 PE=2 SV=1	-	-	-	-	-	-	-	-	GO:0009086//methionine biosynthetic process;GO:0009620//response to fungus;GO:0000394//RNA splicing, via endonucleolytic cleavage and ligation;GO:0019761//glucosinolate biosynthetic process;GO:0019344//cysteine biosynthetic process	-	GO:0005829//cytosol;GO:0005777//peroxisome;GO:0009570//chloroplast stroma
319	Unigene25644_All	112 564 cytoplasmic ribosomal protein S13 [Panax ginseng]	23571	51|137	23.8|26.5	-|-	4|8	1|2	4|4	1|1	98.01	8e-82	gi|8131699|dbj|BAA96366.1|	cytoplasmic ribosomal protein S13 [Panax ginseng]	96.03	1e-80	sp|P62302|RS13_SOYBN	40S ribosomal protein S13 OS=Glycine max GN=RPS13 PE=2 SV=1	98.01	1e-80	Q9MAV9	Q9MAV9_PANGI Cytoplasmic ribosomal protein S13 OS=Panax ginseng PE=2 SV=1	SPAC6F6.07c	242	1e-64	COG0184	Ribosomal protein S15P/S13E	J	Translation, ribosomal structure and biogenesis ;	K02953|1|3e-82|301|vvi:100242146|small subunit ribosomal protein S13e	GO:0000911//cytokinesis by cell plate formation;GO:0001510//RNA methylation;GO:0006412//translation;GO:0010090//trichome morphogenesis;GO:0009965//leaf morphogenesis	GO:0003735//structural constituent of ribosome	GO:0005618//cell wall;GO:0005730//nucleolus;GO:0022627//cytosolic small ribosomal subunit;GO:0009507//chloroplast;GO:0016020//membrane;GO:0005794//Golgi apparatus
320	CL3743.Contig1_All	241 1071 NADH:cytochrome b5 reductase [Vernicia fordii] >gi|55979115|gb|AAV69021.1| NADH:cytochrome b5 reductase [Vernicia fordii]	37923	58|130	6.9|6.9	2|2	1|2	1|2	1|1	1|1	90.26	2e-104	gi|106879621|emb|CAJ38394.1|	cytochrome b5 reductase [Plantago major]	85.71	3e-128	sp|Q9ZNT1|NB5R1_ARATH	NADH--cytochrome b5 reductase 1 OS=Arabidopsis thaliana GN=CBR1 PE=1 SV=1	90.26	2e-103	Q1EMP2	Q1EMP2_PLAMJ Cytochrome b5 reductase (Fragment) OS=Plantago major GN=cbr1 PE=2 SV=1	SPCC970.03	241	7e-64	COG0543	2-polyprenylphenol hydroxylase and related flavodoxin oxidoreductases	HC	Coenzyme transport and metabolism ; Energy production and conversion ;	K00326|1|9e-133|470|gmx:100805390|cytochrome-b5 reductase [EC:1.6.2.2]	GO:0042732//D-xylose metabolic process;GO:0006499//N-terminal protein myristoylation;GO:0022900//electron transport chain	GO:0004128//cytochrome-b5 reductase activity, acting on NAD(P)H	GO:0009505//plant-type cell wall;GO:0005886//plasma membrane;GO:0005783//endoplasmic reticulum
321	CL13238.Contig2_All	251 961 PREDICTED: uncharacterized protein LOC100245212 [Vitis vinifera] >gi|302143949|emb|CBI23054.3| unnamed protein product [Vitis vinifera]	31870	41|62	5.9|13.9	-|-	1|2	1|2	1|2	1|2	88.51	5e-79	gi|255588548|ref|XP_002534640.1|	conserved hypothetical protein [Ricinus communis] >gi|223524858|gb|EEF27743.1| conserved hypothetical protein [Ricinus communis]	65	8e-72	sp|Q94A65|STR14_ARATH	Rhodanese-like domain-containing protein 14, chloroplastic OS=Arabidopsis thaliana GN=At4g27700 PE=2 SV=1	88.51	5e-78	B9T8S1	B9T8S1_RICCO Putative uncharacterized protein OS=Ricinus communis GN=RCOM_2116630 PE=4 SV=1	MA0746	58.9	7e-09	COG0607	Rhodanese-related sulfurtransferase	P	Inorganic ion transport and metabolism ;	-	-	-	GO:0009535//chloroplast thylakoid membrane
322	CL3102.Contig2_All	146 1516 UGT88D6 [Sesamum indicum]	57785	-|63	-|6.1	-|-	-|2	-|2	-|2	-|2	81.18	0	gi|187761617|dbj|BAG31947.1|	UGT88D6 [Sesamum indicum]	65.15	9e-164	sp|Q76MR7|UBGAT_SCUBA	Baicalein 7-O-glucuronosyltransferase OS=Scutellaria baicalensis GN=UBGAT-I PE=1 SV=1	81.18	0	B2NID1	B2NID1_SESIN UGT88D6 OS=Sesamum indicum GN=SiUGT23 PE=2 SV=1	-	-	-	-	-	-	-	K13263|1|9e-102|368|gmx:100101902|isoflavone 7-O-glucosyltransferase [EC:2.4.1.170]!K08237|2|1e-76|285|ath:AT4G01070|hydroquinone glucosyltransferase [EC:2.4.1.218]	-	GO:0035251//UDP-glucosyltransferase activity	-
323	CL2910.Contig1_All	120 578 minus strand predicted protein [Populus trichocarpa] >gi|118484002|gb|ABK93888.1| unknown [Populus trichocarpa] >gi|118487650|gb|ABK95650.1| unknown [Populus trichocarpa] >gi|222859932|gb|EEE97479.1| predicted protein [Populus trichocarp	20585	70|64	12.4|12.4	6|6	3|2	3|2	1|1	1|1	100	4e-47	gi|396318193|gb|AFN85541.1|	ubiquitin-conjugating enzyme, partial [Olea europaea]	98.04	2e-84	sp|Q9FZ48|UBC36_ARATH	Ubiquitin-conjugating enzyme E2 36 OS=Arabidopsis thaliana GN=UBC36 PE=1 SV=1	100	3e-84	A9PBY5	A9PBY5_POPTR Predicted protein OS=Populus trichocarpa GN=POPTRDRAFT_822983 PE=2 SV=1	YDR092w	225	3e-59	COG5078	Ubiquitin-protein ligase	O	Posttranslational modification, protein turnover, chaperones ;	K10580|1|2e-86|315|pop:POPTR_822983|ubiquitin-conjugating enzyme E2 N [EC:6.3.2.19]	GO:0006301//postreplication repair;GO:0006511//ubiquitin-dependent protein catabolic process;GO:0010053//root epidermal cell differentiation;GO:0010039//response to iron ion;GO:0016579//protein deubiquitination;GO:0046686//response to cadmium ion	GO:0004842//ubiquitin-protein ligase activity;GO:0005524//ATP binding;GO:0005515//protein binding	GO:0005829//cytosol;GO:0031372//UBC13-MMS2 complex;GO:0009507//chloroplast;GO:0005634//nucleus;GO:0005886//plasma membrane
324	CL3776.Contig1_All	933 2039 minus strand predicted protein [Populus trichocarpa] >gi|222863415|gb|EEF00546.1| predicted protein [Populus trichocarpa]	52445	-|17	-|2.7	-|-	-|1	-|1	-|1	-|1	78.12	5e-10	gi|462406554|gb|EMJ12018.1|	hypothetical protein PRUPE_ppa020704mg [Prunus persica]	-	-	-	-	70.37	2e-13	A5CBR5	A5CBR5_VITVI Putative uncharacterized protein OS=Vitis vinifera GN=VITISV_024678 PE=4 SV=1	-	-	-	-	-	-	-	-	-	-
325	Unigene8678_All	222 1391 strictosidine synthase, putative [Ricinus communis] >gi|223547191|gb|EEF48687.1| strictosidine synthase, putative [Ricinus communis]	52361	-|34	-|2.1	-|-	-|1	-|1	-|1	-|1	81.28	3e-180	gi|462400961|gb|EMJ06518.1|	hypothetical protein PRUPE_ppa006884mg [Prunus persica]	37.23	7e-39	sp|P68174|STSY_RAUMA	Strictosidine synthase (Fragment) OS=Rauvolfia mannii GN=STR1 PE=3 SV=1	80.26	8e-179	B9GEP6	B9GEP6_POPTR Predicted protein OS=Populus trichocarpa GN=POPTRDRAFT_1067352 PE=4 SV=1	PA1293	189	6e-48	COG3386	Gluconolactonase	G	Carbohydrate transport and metabolism ;	K10754|1|2e-44|177|gmx:100790070|replication factor C subunit 1!K01757|2|3e-40|164|aly:ARALYDRAFT_476541|strictosidine synthase [EC:4.3.3.2]	GO:0009821//alkaloid biosynthetic process	GO:0016844//strictosidine synthase activity	GO:0005886//plasma membrane;GO:0005774//vacuolar membrane;GO:0005576//extracellular region;GO:0009507//chloroplast;GO:0005783//endoplasmic reticulum
326	CL1467.Contig1_All	237 3359 minus strand PREDICTED: nuclear pore complex protein Nup98-Nup96-like isoform 1 [Vitis vinifera]	118713	16|-	0.9|-	-|-	1|-	1|-	1|-	1|-	83.46	1e-16	gi|225426485|ref|XP_002277144.1|	PREDICTED: nuclear pore complex protein Nup98-Nup96-like isoform 1 [Vitis vinifera]	41.61	1e-23	sp|Q54EQ8|NUP98_DICDI	Nuclear pore complex protein Nup98-Nup96 OS=Dictyostelium discoideum GN=nup98 PE=3 SV=1	81.48	6e-12	I1LVB2	I1LVB2_SOYBN Uncharacterized protein OS=Glycine max PE=4 SV=1	-	-	-	-	-	-	-	K14297|1|0.0|749|vvi:100249633|nuclear pore complex protein Nup98-Nup96	-	GO:0005515//protein binding;GO:0005215//transporter activity	GO:0005635//nuclear envelope
327	CL1569.Contig2_All	258 1655 PREDICTED: dihydrolipoyllysine-residue acetyltransferase component of pyruvate dehydrogenase complex, mitochondrial-like [Vitis vinifera]	59942	-|187	-|13.3	-|-	-|10	-|2	-|5	-|1	93.67	2e-37	gi|376340202|gb|AFB34612.1|	hypothetical protein CL866Contig1_01, partial [Pinus mugo]	47.95	2e-09	sp|P20285|ODP2_NEUCR	Dihydrolipoyllysine-residue acetyltransferase component of pyruvate dehydrogenase complex, mitochondrial OS=Neurospora crassa (strain ATCC 24698 / 74-OR23-1A / CBS 708.71 / DSM 1257 / FGSC 987) GN=mrp-3 PE=1 SV=2	87.34	8e-32	Q9SQI8	Q9SQI8_ARATH 2-oxoacid dehydrogenases acyltransferase family protein OS=Arabidopsis thaliana GN=LTA2 PE=2 SV=1	sll1841	448	9e-126	COG0508	Pyruvate/2-oxoglutarate dehydrogenase complex, dihydrolipoamide acyltransferase (E2) component, and related enzymes	C	Energy production and conversion ;	K00627|1|2e-138|490|vvi:100245266|pyruvate dehydrogenase E2 component (dihydrolipoamide acetyltransferase) [EC:2.3.1.12]	-	GO:0016746//transferase activity, transferring acyl groups	GO:0044434//chloroplast part
328	Unigene20783_All	96 1676 PREDICTED: pyruvate kinase, cytosolic isozyme-like [Vitis vinifera]	69891	-|30	-|1.9	-|2	-|1	-|1	-|1	-|1	92.25	9e-73	gi|4586602|dbj|BAA76433.1|	pyruvate kinase [Cicer arietinum]	44.04	4e-108	sp|Q42806|KPYC_SOYBN	Pyruvate kinase, cytosolic isozyme OS=Glycine max PE=2 SV=1	91.48	2e-114	B9T6R6	B9T6R6_RICCO Pyruvate kinase OS=Ricinus communis GN=RCOM_0008250 PE=3 SV=1	BH3163_1	271	3e-72	COG0469	Pyruvate kinase	G	Carbohydrate transport and metabolism ;	K00873|1|0.0|973|vvi:100247244|pyruvate kinase [EC:2.7.1.40]	GO:0046686//response to cadmium ion;GO:0016310//phosphorylation;GO:0006096//glycolysis	GO:0004743//pyruvate kinase activity;GO:0030955//potassium ion binding;GO:0000287//magnesium ion binding	GO:0005886//plasma membrane;GO:0005829//cytosol
329	CL1528.Contig3_All	232 2592 minus strand PREDICTED: eukaryotic initiation factor iso-4F subunit p82-34-like isoform 2 [Vitis vinifera]	100728	69|40	4.8|3.4	2|3	5|3	5|3	4|3	4|3	88.31	3e-73	gi|189313740|gb|ACD88869.1|	translation initiation factor eIF(iso)4G [Prunus persica]	63	0	sp|Q93ZT6|IF4G1_ARATH	Eukaryotic translation initiation factor isoform 4G-1 OS=Arabidopsis thaliana GN=EIF(ISO)4G1 PE=1 SV=1	88.31	3e-72	C1IE05	C1IE05_PRUPE Translation initiation factor eIF(Iso)4G (Fragment) OS=Prunus persica PE=2 SV=1	-	-	-	-	-	-	-	K03260|1|0.0|1103|vvi:100260481|translation initiation factor 4G	GO:0046740//spread of virus in host, cell to cell;GO:0016070//RNA metabolic process;GO:0009615//response to virus	GO:0003677//DNA binding;GO:0003723//RNA binding	GO:0005737//cytoplasm;GO:0005634//nucleus
330	CL40.Contig5_All	256 2385 minus strand P69F protein [Solanum lycopersicum]	84782	80|122	6.2|4.8	-|-	3|3	3|1	3|2	3|1	67.27	0	gi|460398078|ref|XP_004244591.1|	PREDICTED: subtilisin-like protease-like [Solanum lycopersicum]	45.92	1e-162	sp|O65351|SUBL_ARATH	Subtilisin-like protease OS=Arabidopsis thaliana GN=ARA12 PE=1 SV=1	66.53	0	O65836	O65836_SOLLC P69F protein OS=Solanum lycopersicum GN=p69f PE=4 SV=1	BS_vpr	144	8e-34	COG1404	Subtilisin-like serine proteases	O	Posttranslational modification, protein turnover, chaperones ;	-	GO:0008152//metabolic process	GO:0016491//oxidoreductase activity;GO:0008236//serine-type peptidase activity	-
331	CL2619.Contig1_All	222 2072 PREDICTED: arginyl-tRNA synthetase-like [Vitis vinifera]	84675	-|28	-|1.9	-|-	-|1	-|1	-|1	-|1	83.78	3e-127	gi|110736575|dbj|BAF00253.1|	arginyl-tRNA synthetase [Arabidopsis thaliana]	49.65	2e-147	sp|B2J6I0|SYR_NOSP7	Arginine--tRNA ligase OS=Nostoc punctiforme (strain ATCC 29133 / PCC 73102) GN=argS PE=3 SV=1	83.78	4e-126	Q0WRJ6	Q0WRJ6_ARATH Arginyl-tRNA synthetase OS=Arabidopsis thaliana GN=At4g26300 PE=2 SV=1	all3717	524	2e-148	COG0018	Arginyl-tRNA synthetase	J	Translation, ribosomal structure and biogenesis ;	K01887|1|0.0|999|pop:POPTR_711240|arginyl-tRNA synthetase [EC:6.1.1.19]	GO:0010162//seed dormancy process;GO:0006420//arginyl-tRNA aminoacylation;GO:0010564//regulation of cell cycle process;GO:0006164//purine nucleotide biosynthetic process;GO:0048366//leaf development;GO:0048825//cotyledon development	GO:0005524//ATP binding;GO:0004814//arginine-tRNA ligase activity	GO:0005829//cytosol;GO:0005739//mitochondrion;GO:0009570//chloroplast stroma
332	Unigene8537_All	146 1909 nitrite reductase [Nicotiana tabacum]	77174	592|561	17.0|13.3	-|-	20|13	20|13	8|6	8|6	94.41	5e-75	gi|94692104|gb|ABF46822.1|	putative nitrite reductase [Fagus sylvatica]	82.94	0	sp|P05314|NIR_SPIOL	Ferredoxin--nitrite reductase, chloroplastic OS=Spinacia oleracea GN=NIR PE=1 SV=1	93.47	1e-108	Q3LG52	Q3LG52_PHYAL Nitrite reductase (Fragment) OS=Physalis alkekengi GN=nii2 PE=2 SV=1	alr0607	550	2e-156	COG0155	Sulfite reductase, beta subunit (hemoprotein)	P	Inorganic ion transport and metabolism ;	K00366|1|0.0|983|ath:AT2G15620|ferredoxin-nitrite reductase [EC:1.7.7.1]	GO:0055114//oxidation-reduction process;GO:0015706//nitrate transport;GO:0010167//response to nitrate;GO:0019344//cysteine biosynthetic process	GO:0051536//iron-sulfur cluster binding;GO:0050421//nitrite reductase (NO-forming) activity;GO:0020037//heme binding;GO:0047889//ferredoxin-nitrate reductase activity;GO:0048307//ferredoxin-nitrite reductase activity	GO:0005829//cytosol;GO:0005739//mitochondrion;GO:0009570//chloroplast stroma;GO:0016020//membrane;GO:0048046//apoplast
333	CL7464.Contig10_All	2714 3055 minus strand PREDICTED: uncharacterized protein LOC100249037 [Vitis vinifera] >gi|296084312|emb|CBI24700.3| unnamed protein product [Vitis vinifera]	14101	16|-	6.1|-	3|-	1|-	1|-	1|-	1|-	73.04	1e-41	gi|359478275|ref|XP_002274820.2|	PREDICTED: uncharacterized protein LOC100249037 [Vitis vinifera] >gi|296084312|emb|CBI24700.3| unnamed protein product [Vitis vinifera]	-	-	-	-	73.04	1e-40	D7T2G9	D7T2G9_VITVI Putative uncharacterized protein OS=Vitis vinifera GN=VIT_05s0094g00820 PE=4 SV=1	-	-	-	-	-	-	-	-	GO:0006098//pentose-phosphate shunt;GO:0019288//isopentenyl diphosphate biosynthetic process, mevalonate-independent pathway;GO:0016117//carotenoid biosynthetic process;GO:0000023//maltose metabolic process;GO:0019252//starch biosynthetic process;GO:0043085//positive regulation of catalytic activity	-	GO:0009534//chloroplast thylakoid;GO:0005634//nucleus
334	CL11067.Contig1_All	211 588 glycine-rich protein [Citrus unshiu]	14888	144|136	11.9|11.9	-|-	4|4	4|4	1|1	1|1	81.08	2e-08	gi|162946535|gb|ABY21252.1|	cell wall protein [Solanum tuberosum]	-	-	-	-	81.08	3e-07	A9YTZ6	A9YTZ6_SOLTU Cell wall protein OS=Solanum tuberosum PE=4 SV=1	-	-	-	-	-	-	-	-	-	-
335	Unigene1805_All	66 1601 minus strand PREDICTED: pectinesterase 2 [Vitis vinifera]	64940	23|-	1.2|-	2|-	1|-	1|-	1|-	1|-	90.35	1e-129	gi|296089185|emb|CBI38888.3|	unnamed protein product [Vitis vinifera]	73.13	0	sp|O04887|PME2_CITSI	Pectinesterase 2 OS=Citrus sinensis GN=PECS-2.1 PE=2 SV=1	79.34	3e-162	F6HAA3	F6HAA3_VITVI Pectinesterase OS=Vitis vinifera GN=VIT_06s0009g02600 PE=3 SV=1	CAC3373	151	3e-36	COG4677	Pectin methylesterase	G	Carbohydrate transport and metabolism ;	K01051|1|0.0|807|vvi:100255703|pectinesterase [EC:3.1.1.11]	GO:0042545//cell wall modification;GO:0043086//negative regulation of catalytic activity	GO:0030599//pectinesterase activity;GO:0045330//aspartyl esterase activity;GO:0004857//enzyme inhibitor activity	GO:0016020//membrane;GO:0005618//cell wall
336	CL535.Contig2_All	196 1380 minus strand 4-diphosphocytidyl-2-C-methyl-D-erythritol kinase [Salvia miltiorrhiza]	53309	-|45	-|2.3	-|-	-|2	-|2	-|1	-|1	98.15	1e-22	gi|380293545|gb|AFD50416.1|	isopentenyl monophosphate kinase, partial [Rosmarinus officinalis]	83.06	8e-162	sp|P93841|ISPE_SOLLC	4-diphosphocytidyl-2-C-methyl-D-erythritol kinase, chloroplastic/chromoplastic (Fragment) OS=Solanum lycopersicum GN=ISPE PE=1 SV=1	98.15	1e-21	H8ZW91	H8ZW91_ROSOF Isopentenyl monophosphate kinase (Fragment) OS=Rosmarinus officinalis GN=IPK PE=4 SV=1	BS_yabH	137	3e-32	COG1947	4-diphosphocytidyl-2C-methyl-D-erythritol 2-phosphate synthase	I	Lipid transport and metabolism ;	K00919|1|7e-166|581|vvi:100261596|4-diphosphocytidyl-2-C-methyl-D-erythritol kinase [EC:2.7.1.148]	GO:0016310//phosphorylation;GO:0016114//terpenoid biosynthetic process;GO:0019288//isopentenyl diphosphate biosynthetic process, mevalonate-independent pathway	GO:0050515//4-(cytidine 5'-diphospho)-2-C-methyl-D-erythritol kinase activity;GO:0005524//ATP binding	GO:0009509//chromoplast;GO:0009507//chloroplast
337	Unigene24543_All	72 2522 minus strand Heat shock protein 90 [Nicotiana tabacum]	121379	236|171	9.3|5.3	-|-	9|7	9|5	6|4	6|3	93.71	2e-148	gi|365189292|dbj|BAL42333.1|	Heat shock protein 90 [Nicotiana tabacum]	91.61	9e-148	sp|P35016|ENPL_CATRO	Endoplasmin homolog OS=Catharanthus roseus GN=HSP90 PE=2 SV=1	93.71	3e-147	G9MD87	G9MD87_TOBAC Heat shock protein 90 OS=Nicotiana tabacum GN=NtHsp90er-2 PE=2 SV=1	YPL240c	618	1e-176	COG0326	Molecular chaperone, HSP90 family	O	Posttranslational modification, protein turnover, chaperones ;	K09487|1|0.0|1265|vvi:100267648|heat shock protein 90kDa beta	GO:0006499//N-terminal protein myristoylation;GO:0006094//gluconeogenesis;GO:0009934//regulation of meristem structural organization;GO:0006457//protein folding;GO:0042542//response to hydrogen peroxide;GO:0006833//water transport;GO:0009414//response to water deprivation;GO:0009306//protein secretion;GO:0010075//regulation of meristem growth;GO:0009651//response to salt stress;GO:0006972//hypero…	GO:0051082//unfolded protein binding;GO:0005524//ATP binding	GO:0005774//vacuolar membrane;GO:0048046//apoplast;GO:0016023//cytoplasmic membrane-bounded vesicle;GO:0009507//chloroplast;GO:0005794//Golgi apparatus;GO:0005829//cytosol;GO:0009506//plasmodesma;GO:0005783//endoplasmic reticulum;GO:0005886//plasma membrane;GO:0005634//nucleus;GO:0005739//mitochondrion
338	Unigene12048_All	171 1217 minus strand PREDICTED: aldose 1-epimerase [Vitis vinifera] >gi|297734005|emb|CBI15252.3| unnamed protein product [Vitis vinifera]	44001	47|49	4.6|4.6	-|-	1|1	1|1	1|1	1|1	76.05	1e-150	gi|460380921|ref|XP_004236201.1|	PREDICTED: aldose 1-epimerase-like [Solanum lycopersicum]	43.87	1e-71	sp|Q96C23|GALM_HUMAN	Aldose 1-epimerase OS=Homo sapiens GN=GALM PE=1 SV=1	66.76	2e-135	D7SIE1	D7SIE1_VITVI Putative uncharacterized protein OS=Vitis vinifera GN=VIT_17s0000g05870 PE=4 SV=1	TM0282	262	6e-70	COG2017	Galactose mutarotase and related enzymes	G	Carbohydrate transport and metabolism ;	K01785|1|1e-137|487|vvi:100256955|aldose 1-epimerase [EC:5.1.3.3]	GO:0006012//galactose metabolic process	GO:0030246//carbohydrate binding;GO:0004034//aldose 1-epimerase activity	GO:0005737//cytoplasm
339	Unigene15445_All	214 1902 minus strand PREDICTED: rop guanine nucleotide exchange factor 1 [Vitis vinifera] >gi|297744497|emb|CBI37759.3| unnamed protein product [Vitis vinifera]	74003	21|-	1.4|-	-|-	1|-	1|-	1|-	1|-	79.49	0	gi|460370465|ref|XP_004231073.1|	PREDICTED: rop guanine nucleotide exchange factor 1-like [Solanum lycopersicum]	68.86	0	sp|Q93ZY2|ROGF1_ARATH	Rop guanine nucleotide exchange factor 1 OS=Arabidopsis thaliana GN=ROPGEF1 PE=1 SV=2	86.84	3e-10	O65256	O65256_ARATH F6N23.23 protein OS=Arabidopsis thaliana GN=F6N23.23 PE=4 SV=2	-	-	-	-	-	-	-	-	GO:0009825//multidimensional cell growth;GO:0048767//root hair elongation;GO:0000271//polysaccharide biosynthetic process;GO:0010075//regulation of meristem growth;GO:0071555//cell wall organization;GO:0009926//auxin polar transport;GO:0008361//regulation of cell size;GO:0043481//anthocyanin accumulation in tissues in response to UV light;GO:0009860//pollen tube growth;GO:0008356//asymmetric cell…	GO:0005089//Rho guanyl-nucleotide exchange factor activity	GO:0009536//plastid;GO:0016324//apical plasma membrane;GO:0005634//nucleus
340	CL8582.Contig1_All	70 432 minus strand hypothetical protein VITISV_030951 [Vitis vinifera] >CL8582.Contig3_All 69 431 hypothetical protein VITISV_030951 [Vitis vinifera]	16411	91|113	7.4|7.4	1|1	5|12	5|12	1|1	1|1	84.13	2e-09	gi|449460301|ref|XP_004147884.1|	PREDICTED: 30S ribosomal protein S31, chloroplastic-like [Cucumis sativus] >gi|449520074|ref|XP_004167059.1| PREDICTED: 30S ribosomal protein S31, chloroplastic-like [Cucumis sativus]	86.96	4e-06	sp|P47910|RR31_SPIOL	30S ribosomal protein S31, chloroplastic OS=Spinacia oleracea GN=RPS31 PE=1 SV=2	81.54	1e-09	D7TH91	D7TH91_VITVI Putative uncharacterized protein OS=Vitis vinifera GN=VIT_08s0007g02090 PE=4 SV=1	-	-	-	-	-	-	-	-	GO:0032544//plastid translation	-	GO:0009941//chloroplast envelope;GO:0009570//chloroplast stroma
341	Unigene25584_All	142 1410 minus strand serine-threonine protein kinase, plant-type, putative [Ricinus communis] >gi|223526867|gb|EEF29079.1| serine-threonine protein kinase, plant-type, putative [Ricinus communis]	49614	-|31	-|3.5	-|-	-|1	-|1	-|1	-|1	73.09	1e-165	gi|460373293|ref|XP_004232455.1|	PREDICTED: LRR receptor-like serine/threonine-protein kinase GSO1-like [Solanum lycopersicum]	44.44	5e-06	sp|Q9S7I6|RPK2_ARATH	LRR receptor-like serine/threonine-protein kinase RPK2 OS=Arabidopsis thaliana GN=RPK2 PE=1 SV=1	63.33	2e-144	B9T4Y3	B9T4Y3_RICCO Serine-threonine protein kinase, plant-type, putative OS=Ricinus communis GN=RCOM_0779050 PE=4 SV=1	RSp0875	79.7	9e-15	COG4886	Leucine-rich repeat (LRR) protein	S	Function unknown ;	K08286|1|1e-27|122|ath:AT4G28490|protein-serine/threonine kinase [EC:2.7.11.-]!K13420|5|3e-27|121|aly:ARALYDRAFT_356368|LRR receptor-like serine/threonine-protein kinase FLS2 [EC:2.7.11.1]	GO:0008152//metabolic process;GO:0007165//signal transduction	GO:0016491//oxidoreductase activity	GO:0005886//plasma membrane
342	CL5704.Contig1_All	281 1366 PREDICTED: heterogeneous nuclear ribonucleoprotein A2 homolog 2-like [Glycine max]	42599	98|41	7.5|4.4	1|2	3|1	2|1	2|1	1|1	84.47	2e-76	gi|470137807|ref|XP_004304654.1|	PREDICTED: nuclear pore membrane glycoprotein 210-like [Fragaria vesca subsp. vesca]	48.33	5e-10	sp|Q61474|MSI1H_MOUSE	RNA-binding protein Musashi homolog 1 OS=Mus musculus GN=Msi1 PE=1 SV=1	80.84	4e-72	B9GI65	B9GI65_POPTR Predicted protein (Fragment) OS=Populus trichocarpa GN=POPTRDRAFT_173980 PE=4 SV=1	TP0356	59.7	7e-09	COG0724	RNA-binding proteins (RRM domain)	R	General function prediction only ;	K12741|1|9e-81|298|gmx:100813165|heterogeneous nuclear ribonucleoprotein A1/A3!K14314|2|7e-76|282|gmx:100778001|nuclear pore complex protein Nup210	-	GO:0003723//RNA binding;GO:0000166//nucleotide binding	GO:0005829//cytosol;GO:0030529//ribonucleoprotein complex
343	CL1090.Contig4_All	211 3594 minus strand PREDICTED: protein transport protein SEC31 isoform 1 [Vitis vinifera]	138513	47|15	2.4|2.3	-|-	2|2	2|2	2|2	2|2	75.55	0	gi|225449971|ref|XP_002272290.1|	PREDICTED: protein transport protein SEC31 isoform 1 [Vitis vinifera]	34.49	1e-56	sp|A5DTX3|SEC31_LODEL	Protein transport protein SEC31 OS=Lodderomyces elongisporus (strain ATCC 11503 / CBS 2605 / JCM 1781 / NBRC 1676 / NRRL YB-4239) GN=SEC31 PE=3 SV=1	75.56	0	F6HHX2	F6HHX2_VITVI Putative uncharacterized protein OS=Vitis vinifera GN=VIT_13s0158g00140 PE=4 SV=1	-	-	-	-	-	-	-	K14005|1|0.0|1669|vvi:100263684|protein transport protein SEC31	GO:0006499//N-terminal protein myristoylation;GO:0006007//glucose catabolic process	-	GO:0009506//plasmodesma;GO:0016020//membrane;GO:0005829//cytosol;GO:0080008//Cul4-RING ubiquitin ligase complex
344	CL7299.Contig1_All	138 998 minus strand ascorbate peroxidase [Capsicum frutescens]	40676	345|274	12.5|9.4	-|-	10|7	10|7	3|2	3|2	90.24	2e-136	gi|406654310|gb|AFS49700.1|	ascorbate peroxidase [Capsicum frutescens]	83.62	7e-125	sp|Q42564|APX3_ARATH	L-ascorbate peroxidase 3, peroxisomal OS=Arabidopsis thaliana GN=APX3 PE=1 SV=1	90.24	1e-133	A7LIY1	A7LIY1_AVIMR Ascorbate peroxidase OS=Avicennia marina GN=pAPX1 PE=2 SV=1	YKR066c	165	7e-41	COG0376	Catalase (peroxidase I)	P	Inorganic ion transport and metabolism ;	K00434|1|3e-129|459|vvi:100246866|L-ascorbate peroxidase [EC:1.11.1.11]	GO:0006979//response to oxidative stress;GO:0055114//oxidation-reduction process	GO:0020037//heme binding;GO:0016688//L-ascorbate peroxidase activity	GO:0009941//chloroplast envelope;GO:0005794//Golgi apparatus;GO:0009506//plasmodesma;GO:0005778//peroxisomal membrane;GO:0005774//vacuolar membrane;GO:0005829//cytosol;GO:0005739//mitochondrion
345	Unigene8552_All	1504 1914 minus strand unnamed protein product [Vitis vinifera]	19914	28|34	10.9|10.9	-|-	1|2	1|2	1|1	1|1	43.7	4e-19	gi|460378961|ref|XP_004235235.1|	PREDICTED: peptide-N4-(N-acetyl-beta-glucosaminyl)asparagine amidase A-like [Solanum lycopersicum]	-	-	-	-	40.16	6e-17	B9HHU5	B9HHU5_POPTR Predicted protein (Fragment) OS=Populus trichocarpa GN=POPTRDRAFT_420660 PE=4 SV=1	-	-	-	-	-	-	-	-	-	-	GO:0043231//intracellular membrane-bounded organelle
346	CL4216.Contig2_All	1316 1669 PREDICTED: uncharacterized protein LOC100258138 [Vitis vinifera] >gi|297735765|emb|CBI18452.3| unnamed protein product [Vitis vinifera] >CL4216.Contig4_All 1316 1669 minus strand PREDICTED: uncharacterized protein LOC100258138 [Viti	16016	90|-	11.9|-	1|-	2|-	2|-	1|-	1|-	80.67	5e-49	gi|147821837|emb|CAN63743.1|	hypothetical protein VITISV_041630 [Vitis vinifera]	-	-	-	-	80.67	6e-48	A5BQJ9	A5BQJ9_VITVI Putative uncharacterized protein OS=Vitis vinifera GN=VITISV_041630 PE=4 SV=1	-	-	-	-	-	-	-	-	-	-	GO:0009535//chloroplast thylakoid membrane
347	Unigene1466_All	2 109 minus strand short-chain dehydrogenase, putative [Ricinus communis] >gi|223525646|gb|EEF28135.1| short-chain dehydrogenase, putative [Ricinus communis]	5572	57|-	50.0|-	-|-	1|-	1|-	1|-	1|-	91.67	3e-11	gi|9049768|gb|AAF82473.1|	light dependent NADH:protochlorophyllide oxidoreductase 3 [Solanum lycopersicum]	88.89	8e-12	sp|Q9SDT1|POR_DAUCA	Protochlorophyllide reductase, chloroplastic OS=Daucus carota GN=POR1 PE=2 SV=1	91.67	4e-10	Q9LL34	Q9LL34_SOLLC Light dependent NADH:protochlorophyllide oxidoreductase 3 (Fragment) OS=Solanum lycopersicum PE=2 SV=1	-	-	-	-	-	-	-	K00218|1|4e-13|70.9|rcu:RCOM_0252880|protochlorophyllide reductase [EC:1.3.1.33]	GO:0009723//response to ethylene stimulus;GO:0055114//oxidation-reduction process	GO:0003959//NADPH dehydrogenase activity;GO:0016630//protochlorophyllide reductase activity;GO:0000166//nucleotide binding	GO:0009941//chloroplast envelope;GO:0009535//chloroplast thylakoid membrane
348	CL5674.Contig1_All	325 2613 predicted protein [Populus trichocarpa] >gi|222868138|gb|EEF05269.1| predicted protein [Populus trichocarpa] >CL5674.Contig2_All 325 2613 predicted protein [Populus trichocarpa] >gi|222868138|gb|EEF05269.1| predicted protein [Populus	103205	-|21	-|2.2	-|1	-|1	-|1	-|1	-|1	90.16	0	gi|226508852|ref|NP_001145329.1|	uncharacterized protein LOC100278654 [Zea mays]	75.91	0	sp|Q0DHL4|FTSH8_ORYSJ	ATP-dependent zinc metalloprotease FTSH 8, mitochondrial OS=Oryza sativa subsp. japonica GN=FTSH8 PE=3 SV=1	90.16	0	B6UBT8	B6UBT8_MAIZE Putative uncharacterized protein OS=Zea mays PE=2 SV=1	YMR089c	664	0	COG0465	ATP-dependent Zn proteases	O	Posttranslational modification, protein turnover, chaperones ;	K08956|1|0.0|1160|pop:POPTR_808632|AFG3 family protein [EC:3.4.24.-]	GO:0006200//ATP catabolic process;GO:0006508//proteolysis;GO:0030163//protein catabolic process	GO:0008270//zinc ion binding;GO:0004222//metalloendopeptidase activity;GO:0005524//ATP binding;GO:0008568//microtubule-severing ATPase activity	GO:0005739//mitochondrion;GO:0016021//integral to membrane;GO:0009535//chloroplast thylakoid membrane
349	Unigene22307_All	71 1666 hypothetical protein VITISV_038363 [Vitis vinifera]	70562	42|30	2.8|1.3	-|-	1|1	1|1	1|1	1|1	94.12	1e-90	gi|64420771|gb|AAY41425.1|	putative cytosolic chaperonin delta subunit [Ipomoea batatas]	66.54	0	sp|Q54CL2|TCPD_DICDI	T-complex protein 1 subunit delta OS=Dictyostelium discoideum GN=cct4 PE=3 SV=1	90.82	0	A5B989	A5B989_VITVI T-complex protein 1 subunit delta OS=Vitis vinifera GN=VITISV_038363 PE=3 SV=1	SPBC106.06	672	0	COG0459	Chaperonin GroEL (HSP60 family)	O	Posttranslational modification, protein turnover, chaperones ;	K09496|1|0.0|899|vvi:100262936|T-complex protein 1 subunit delta	GO:0010498//proteasomal protein catabolic process;GO:0006457//protein folding;GO:0009651//response to salt stress;GO:0007010//cytoskeleton organization;GO:0006096//glycolysis;GO:0006094//gluconeogenesis;GO:0046686//response to cadmium ion	GO:0005524//ATP binding;GO:0051082//unfolded protein binding	GO:0005829//cytosol
350	CL9593.Contig1_All	236 1987 PREDICTED: putative phagocytic receptor 1b [Vitis vinifera] >gi|297737561|emb|CBI26762.3| unnamed protein product [Vitis vinifera]	77371	42|-	1.5|-	2|-	1|-	1|-	1|-	1|-	94.21	4e-112	gi|224145792|ref|XP_002336262.1|	predicted protein [Populus trichocarpa] >gi|222833084|gb|EEE71561.1| predicted protein [Populus trichocarpa]	49.3	3e-136	sp|A4IFE9|TM9S1_BOVIN	Transmembrane 9 superfamily member 1 OS=Bos taurus GN=TM9SF1 PE=2 SV=1	94.21	4e-111	B9P5I5	B9P5I5_POPTR Predicted protein (Fragment) OS=Populus trichocarpa GN=POPTRDRAFT_944019 PE=4 SV=1	-	-	-	-	-	-	-	-	-	-	GO:0016021//integral to membrane;GO:0009505//plant-type cell wall;GO:0005794//Golgi apparatus
351	Unigene1705_All	78 770 minus strand spliceosomal protein [Solanum tuberosum]	33401	-|37	-|3.5	-|-	-|1	-|1	-|1	-|1	86.15	2e-99	gi|169589|gb|AAA33847.1|	spliceosomal protein [Solanum tuberosum]	72.04	7e-28	sp|Q62189|SNRPA_MOUSE	U1 small nuclear ribonucleoprotein A OS=Mus musculus GN=Snrpa PE=2 SV=3	86.15	2e-98	Q41499	Q41499_SOLTU Spliceosomal protein OS=Solanum tuberosum GN=U2B PE=2 SV=1	-	-	-	-	-	-	-	K11094|1|1e-80|296|aly:ARALYDRAFT_320780|U2 small nuclear ribonucleoprotein B''	GO:0000354//cis assembly of pre-catalytic spliceosome	GO:0003723//RNA binding	GO:0015030//Cajal body;GO:0005730//nucleolus;GO:0005686//U2 snRNP;GO:0005737//cytoplasm
352	Unigene17405_All	264 2822 PREDICTED: uncharacterized protein LOC100245196 [Vitis vinifera]	100399	-|27	-|1.3	-|3	-|1	-|1	-|1	-|1	86.36	8e-13	gi|224116750|ref|XP_002331868.1|	predicted protein [Populus trichocarpa] >gi|222875386|gb|EEF12517.1| predicted protein [Populus trichocarpa]	-	-	-	-	86.36	8e-12	B9N9C3	B9N9C3_POPTR Predicted protein (Fragment) OS=Populus trichocarpa GN=POPTRDRAFT_674782 PE=4 SV=1	-	-	-	-	-	-	-	-	-	-
353	CL10499.Contig1_All	100 774 minus strand anganese superoxide dismutase [Sesamum indicum]	30601	206|179	11.6|20.4	1|1	6|5	3|3	2|3	1|2	94.19	9e-43	gi|216963163|gb|ACJ73901.1|	MnSOD 1-1, partial [Solanum nigrum]	87.34	4e-114	sp|Q9SM64|SODM_PRUPE	Superoxide dismutase [Mn], mitochondrial OS=Prunus persica GN=SOD PE=2 SV=1	93.71	1e-73	H2DK21	H2DK21_9ERIC Superoxide dismutase (Fragment) OS=Camellia oleifera PE=2 SV=1	CPn0057	223	2e-58	COG0605	Superoxide dismutase	P	Inorganic ion transport and metabolism ;	K04564|1|3e-111|399|aly:ARALYDRAFT_478433|superoxide dismutase, Fe-Mn family [EC:1.15.1.1]	GO:0042742//defense response to bacterium;GO:0009793//embryo development ending in seed dormancy;GO:0010043//response to zinc ion;GO:0006801//superoxide metabolic process;GO:0009651//response to salt stress;GO:0055114//oxidation-reduction process	GO:0005507//copper ion binding;GO:0004784//superoxide dismutase activity	GO:0005739//mitochondrion
354	CL4840.Contig2_All	96 1385 minus strand PREDICTED: protein TIC 40, chloroplastic [Vitis vinifera] >gi|296089465|emb|CBI39284.3| unnamed protein product [Vitis vinifera]	56100	-|298	-|16.7	-|-	-|10	-|10	-|5	-|5	92.91	5e-74	gi|462415032|gb|EMJ19769.1|	hypothetical protein PRUPE_ppa013039mg [Prunus persica]	60.88	1e-98	sp|Q9FMD5|TIC40_ARATH	Protein TIC 40, chloroplastic OS=Arabidopsis thaliana GN=TIC40 PE=1 SV=1	81.33	3e-70	A9SRV8	A9SRV8_PHYPA Predicted protein OS=Physcomitrella patens subsp. patens GN=PHYPADRAFT_166296 PE=4 SV=1	-	-	-	-	-	-	-	K09560|1|4e-06|50.8|zma:100273214|suppressor of tumorigenicity protein 13	GO:0009902//chloroplast relocation;GO:0006364//rRNA processing;GO:0010027//thylakoid membrane organization;GO:0006399//tRNA metabolic process;GO:0045037//protein import into chloroplast stroma	GO:0005515//protein binding	GO:0031897//Tic complex;GO:0009535//chloroplast thylakoid membrane
355	CL6001.Contig3_All	161 1675 minus strand predicted protein [Populus trichocarpa] >gi|222872952|gb|EEF10083.1| predicted protein [Populus trichocarpa] >CL6001.Contig10_All 110 1624 minus strand predicted protein [Populus trichocarpa] >gi|222872952|gb|EEF10083.1	64824	-|53	-|4.0	-|1	-|1	-|1	-|1	-|1	76.07	0	gi|224120334|ref|XP_002331022.1|	predicted protein [Populus trichocarpa] >gi|222872952|gb|EEF10083.1| predicted protein [Populus trichocarpa]	71.43	0	sp|Q949Y3|PPA26_ARATH	Bifunctional purple acid phosphatase 26 OS=Arabidopsis thaliana GN=PAP26 PE=1 SV=1	76.07	0	B9N717	B9N717_POPTR Predicted protein OS=Populus trichocarpa GN=POPTRDRAFT_1117139 PE=4 SV=1	-	-	-	-	-	-	-	-	GO:0055062//phosphate ion homeostasis;GO:0046686//response to cadmium ion;GO:0006970//response to osmotic stress	GO:0046872//metal ion binding;GO:0003993//acid phosphatase activity;GO:0004722//protein serine/threonine phosphatase activity	GO:0009505//plant-type cell wall;GO:0005773//vacuole;GO:0005576//extracellular region;GO:0005829//cytosol
356	CL1129.Contig1_All	53 2257 PREDICTED: uncharacterized protein LOC100250808 [Vitis vinifera]	87082	-|18	-|0.8	-|3	-|1	-|1	-|1	-|1	61.72	2e-79	gi|460386410|ref|XP_004238891.1|	PREDICTED: uncharacterized protein LOC101268863 [Solanum lycopersicum]	-	-	-	-	57.93	6e-39	A5AD05	A5AD05_VITVI Putative uncharacterized protein OS=Vitis vinifera GN=VITISV_033523 PE=4 SV=1	-	-	-	-	-	-	-	-	-	-	GO:0005634//nucleus;GO:0005829//cytosol
357	Unigene316_All	167 1690 minus strand psbB gene product (chloroplast) [Sesamum indicum] >gi|347448321|gb|AEO92732.1| photosystem II 47 kDa protein (chloroplast) [Sesamum indicum]	60465	2320|2497	25.8|27.0	-|-	66|80	66|80	11|12	11|12	100	0	gi|335059969|gb|AEH27238.1|	photosystem II cp47 protein [Paulownia tomentosa]	99.41	0	sp|Q2MIG2|PSBB_SOLBU	Photosystem II CP47 chlorophyll apoprotein OS=Solanum bulbocastanum GN=psbB PE=3 SV=1	99.61	0	G9IB88	G9IB88_SESIN Photosystem II CP47 chlorophyll apoprotein OS=Sesamum indicum GN=psbB PE=3 SV=1	-	-	-	-	-	-	-	K02704|1|0.0|996|aly:ARALYDRAFT_675796|photosystem II CP47 chlorophyll apoprotein	GO:0009767//photosynthetic electron transport chain;GO:0018298//protein-chromophore linkage	GO:0016168//chlorophyll binding	GO:0009523//photosystem II;GO:0016021//integral to membrane;GO:0009535//chloroplast thylakoid membrane
358	Unigene8582_All	163 996 uncharacterized protein LOC100810571 [Glycine max]	35054	58|35	3.6|3.6	-|-	2|1	2|1	1|1	1|1	92.86	4e-25	gi|224153557|ref|XP_002337369.1|	predicted protein [Populus trichocarpa] >gi|222838930|gb|EEE77281.1| predicted protein [Populus trichocarpa]	40.82	2e-22	sp|Q55403|Y575_SYNY3	Thylakoid membrane protein slr0575 OS=Synechocystis sp. (strain PCC 6803 / Kazusa) GN=slr0575 PE=4 SV=1	92.86	4e-24	B9P8P4	B9P8P4_POPTR Predicted protein OS=Populus trichocarpa GN=POPTRDRAFT_596589 PE=4 SV=1	-	-	-	-	-	-	-	-	GO:0009965//leaf morphogenesis;GO:0000023//maltose metabolic process;GO:0030154//cell differentiation;GO:0019252//starch biosynthetic process;GO:0010207//photosystem II assembly	-	GO:0005739//mitochondrion;GO:0009941//chloroplast envelope;GO:0009535//chloroplast thylakoid membrane
359	CL2612.Contig3_All	64 1326 PREDICTED: phosphoinositide phospholipase C 2 [Vitis vinifera]	57142	-|18	-|2.4	-|5	-|1	-|1	-|1	-|1	85.37	5e-15	gi|21536705|gb|AAM61037.1|	unknown [Arabidopsis thaliana]	70.23	4e-51	sp|Q9LY51|PLCD7_ARATH	Phosphoinositide phospholipase C 7 OS=Arabidopsis thaliana GN=PLC7 PE=1 SV=1	82.35	3e-34	A3FFL0	A3FFL0_SPIOL Phospholipase C (Fragment) OS=Spinacia oleracea PE=2 SV=1	-	-	-	-	-	-	-	K05857|1|1e-172|604|vvi:100241574|phosphatidylinositol phospholipase C, delta [EC:3.1.4.11]	GO:0007165//signal transduction	GO:0004629//phospholipase C activity	GO:0044464//cell part
360	CL13376.Contig1_All	143 1114 minus strand PREDICTED: uncharacterized protein LOC100264831 [Vitis vinifera] >gi|296088326|emb|CBI36771.3| unnamed protein product [Vitis vinifera]	41288	73|98	4.0|8.3	1|1	1|3	1|3	1|2	1|2	82.09	2e-25	gi|238011292|gb|ACR36681.1|	unknown [Zea mays] >gi|413953230|gb|AFW85879.1| hypothetical protein ZEAMMB73_582826 [Zea mays]	-	-	-	-	82.09	2e-24	C4J681	C4J681_MAIZE Putative uncharacterized protein OS=Zea mays PE=2 SV=1	-	-	-	-	-	-	-	-	GO:0010207//photosystem II assembly;GO:0019252//starch biosynthetic process;GO:0043085//positive regulation of catalytic activity;GO:0000023//maltose metabolic process	-	GO:0009507//chloroplast
361	Unigene22436_All	66 548 minus strand predicted protein [Populus trichocarpa] >gi|222843493|gb|EEE81040.1| predicted protein [Populus trichocarpa]	21316	49|43	8.1|8.1	-|-	1|1	1|1	1|1	1|1	80.83	5e-47	gi|297609803|ref|NP_001063661.2|	Os09g0514600 [Oryza sativa Japonica Group] >gi|255679060|dbj|BAF25575.2| Os09g0514600 [Oryza sativa Japonica Group]	-	-	-	-	80.83	6e-46	A2Z332	A2Z332_ORYSI Putative uncharacterized protein OS=Oryza sativa subsp. indica GN=OsI_32031 PE=4 SV=1	SPAC22E12.10c_2	48.5	5e-06	COG0633	Ferredoxin	C	Energy production and conversion ;	K13448|1|6e-40|160|vvi:100267033|calcium-binding protein CML	GO:0009853//photorespiration;GO:0006511//ubiquitin-dependent protein catabolic process;GO:0080129//proteasome core complex assembly;GO:0051788//response to misfolded protein	GO:0051536//iron-sulfur cluster binding;GO:0009055//electron carrier activity	GO:0009507//chloroplast;GO:0005739//mitochondrion
362	CL8297.Contig1_All	228 851 protein with unknown function [Ricinus communis] >gi|223534179|gb|EEF35895.1| protein with unknown function [Ricinus communis]	27794	43|-	11.1|-	1|-	2|-	2|-	2|-	2|-	99.47	3e-106	gi|255571107|ref|XP_002526504.1|	protein with unknown function [Ricinus communis] >gi|223534179|gb|EEF35895.1| protein with unknown function [Ricinus communis]	96.84	1e-104	sp|O80501|RAH1B_ARATH	Ras-related protein RABH1b OS=Arabidopsis thaliana GN=RABH1B PE=1 SV=1	99.47	2e-105	B9SKH4	B9SKH4_RICCO Putative uncharacterized protein OS=Ricinus communis GN=RCOM_0658840 PE=3 SV=1	SPAC18G6.03	145	6e-35	COG1100	GTPase SAR1 and related small G proteins	R	General function prediction only ;	K07893|1|2e-107|385|vvi:100263235|Ras-related protein Rab-6A	GO:0007264//small GTPase mediated signal transduction;GO:0032940//secretion by cell;GO:0006891//intra-Golgi vesicle-mediated transport;GO:0006944//cellular membrane fusion;GO:0015031//protein transport	GO:0005515//protein binding;GO:0016787//hydrolase activity;GO:0005525//GTP binding	GO:0005829//cytosol;GO:0000139//Golgi membrane;GO:0009506//plasmodesma;GO:0005768//endosome;GO:0005774//vacuolar membrane;GO:0005802//trans-Golgi network;GO:0005886//plasma membrane
363	CL9658.Contig1_All	143 1258 minus strand PREDICTED: agmatine deiminase [Vitis vinifera] >gi|297734125|emb|CBI15372.3| unnamed protein product [Vitis vinifera]	47873	54|44	6.7|6.7	-|-	2|2	2|2	2|2	2|2	82.28	2e-74	gi|358440851|gb|AEU11049.1|	agmatine deiminase [Linum usitatissimum]	70.89	8e-162	sp|Q8GWW7|AGUA_ARATH	Agmatine deiminase OS=Arabidopsis thaliana GN=AIH PE=1 SV=2	79.3	3e-178	D7SIR1	D7SIR1_VITVI Putative uncharacterized protein OS=Vitis vinifera GN=VIT_17s0000g04660 PE=3 SV=1	PA0292	385	8e-107	COG2957	Peptidylarginine deiminase and related enzymes	E	Amino acid transport and metabolism ;	K10536|1|2e-180|629|vvi:100249038|agmatine deiminase [EC:3.5.3.12]	GO:0009793//embryo development ending in seed dormancy;GO:0009446//putrescine biosynthetic process	GO:0047632//agmatine deiminase activity	GO:0005634//nucleus
364	Unigene3048_All	111 476 minus strand predicted protein [Populus trichocarpa] >gi|222842513|gb|EEE80060.1| predicted protein [Populus trichocarpa]	15408	44|36	10.7|10.7	5|5	1|1	1|1	1|1	1|1	86.73	4e-43	gi|460389739|ref|XP_004240507.1|	PREDICTED: bet1-like SNARE 1-1-like isoform 4 [Solanum lycopersicum]	76.42	7e-38	sp|Q9M2J9|BET11_ARATH	Bet1-like SNARE 1-1 OS=Arabidopsis thaliana GN=BET11 PE=1 SV=1	86.18	7e-43	B9GS38	B9GS38_POPTR Predicted protein OS=Populus trichocarpa GN=POPTRDRAFT_710881 PE=4 SV=1	-	-	-	-	-	-	-	K08504|1|3e-45|177|pop:POPTR_710881|blocked early in transport 1	-	GO:0005484//SNAP receptor activity	GO:0005634//nucleus;GO:0005886//plasma membrane
365	CL7852.Contig2_All	331 663 minus strand PTP-1 [Craterostigma plantagineum]	15259	132|165	26.1|26.1	1|1	3|3	3|3	2|2	2|2	58.56	3e-27	gi|460384509|ref|XP_004237953.1|	PREDICTED: uncharacterized protein LOC101267111 isoform 2 [Solanum lycopersicum]	-	-	-	-	48.53	3e-08	B9GV10	B9GV10_POPTR Predicted protein OS=Populus trichocarpa GN=POPTRDRAFT_754762 PE=4 SV=1	-	-	-	-	-	-	-	-	-	-
366	CL9983.Contig1_All	157 1233 minus strand zinc finger protein, putative [Ricinus communis] >gi|223538824|gb|EEF40424.1| zinc finger protein, putative [Ricinus communis]	40706	114|93	8.4|12.5	-|-	7|5	3|2	3|4	1|1	87.27	4e-21	gi|238013466|gb|ACR37768.1|	unknown [Zea mays]	74.49	1e-144	sp|Q9M8Y5|LTL1_ARATH	GDSL esterase/lipase LTL1 OS=Arabidopsis thaliana GN=LTL1 PE=2 SV=1	87.27	4e-20	C4J9B8	C4J9B8_MAIZE Putative uncharacterized protein OS=Zea mays PE=2 SV=1	all3634	72.4	1e-12	COG3240	Phospholipase/lecithinase/hemolysin	IR	Lipid transport and metabolism ; General function prediction only ;	K01206|1|5e-21|100|ath:AT1G67830|alpha-L-fucosidase [EC:3.2.1.51]!K00514|3|4e-15|80.5|rcu:RCOM_1428040|zeta-carotene desaturase [EC:1.3.5.6]	GO:0006629//lipid metabolic process	GO:0016788//hydrolase activity, acting on ester bonds	-
367	Unigene1767_All	279 3293 PREDICTED: protein TIC110, chloroplastic-like [Vitis vinifera] >gi|297745792|emb|CBI15848.3| unnamed protein product [Vitis vinifera]	132395	27|169	2.9|6.9	-|-	3|9	3|9	3|5	3|5	78.74	0	gi|449506320|ref|XP_004162715.1|	PREDICTED: protein TIC110, chloroplastic-like [Cucumis sativus]	67.32	0	sp|Q8LPR9|TI110_ARATH	Protein TIC110, chloroplastic OS=Arabidopsis thaliana GN=TIC110 PE=1 SV=1	76.5	0	D7SJM2	D7SJM2_VITVI Putative uncharacterized protein OS=Vitis vinifera GN=VIT_06s0004g07730 PE=4 SV=1	-	-	-	-	-	-	-	-	GO:0045037//protein import into chloroplast stroma;GO:0009658//chloroplast organization	GO:0005515//protein binding	GO:0031897//Tic complex
368	CL6475.Contig4_All	148 1722 minus strand PREDICTED: protoporphyrinogen oxidase, chloroplastic [Vitis vinifera] >gi|297744080|emb|CBI37050.3| unnamed protein product [Vitis vinifera]	64584	182|168	17.7|11.4	-|-	7|5	7|5	6|4	6|4	83.17	0	gi|225437762|ref|XP_002273793.1|	PREDICTED: protoporphyrinogen oxidase, chloroplastic [Vitis vinifera] >gi|297744080|emb|CBI37050.3| unnamed protein product [Vitis vinifera]	78.75	0	sp|Q9AR38|PPOC_ORYSJ	Protoporphyrinogen oxidase, chloroplastic OS=Oryza sativa subsp. japonica GN=PPOX1 PE=2 SV=1	83.17	0	D7U2T4	D7U2T4_VITVI Putative uncharacterized protein OS=Vitis vinifera GN=VIT_07s0005g02540 PE=4 SV=1	aq_2015	201	2e-51	COG1232	Protoporphyrinogen oxidase	H	Coenzyme transport and metabolism ;	K00231|1|0.0|804|vvi:100243415|oxygen-dependent protoporphyrinogen oxidase [EC:1.3.3.4]	GO:0055114//oxidation-reduction process;GO:0006779//porphyrin-containing compound biosynthetic process;GO:0008615//pyridoxine biosynthetic process;GO:0019761//glucosinolate biosynthetic process;GO:0042817//pyridoxal metabolic process	GO:0004729//oxygen-dependent protoporphyrinogen oxidase activity;GO:0004733//pyridoxamine-phosphate oxidase activity;GO:0010181//FMN binding	GO:0005829//cytosol;GO:0009941//chloroplast envelope;GO:0009534//chloroplast thylakoid;GO:0005576//extracellular region
369	CL6102.Contig2_All	370 921 glyoxalase I [Avicennia marina] >CL6102.Contig3_All 209 760 glyoxalase I [Avicennia marina] >CL6102.Contig4_All 370 921 glyoxalase I [Avicennia marina] >CL6102.Contig5_All 209 760 glyoxalase I [Avicennia marina]	25841	40|51	9.8|20.7	-|-	1|3	1|3	1|3	1|3	91.81	2e-92	gi|12744892|gb|AAK06838.1|AF328860_1	glyoxalase I [Avicennia marina]	81.66	1e-82	sp|O04885|LGUL_BRAJU	Lactoylglutathione lyase OS=Brassica juncea GN=GLY I PE=2 SV=1	91.81	2e-91	Q9AXH1	Q9AXH1_AVIMR Glyoxalase I OS=Avicennia marina PE=2 SV=1	XF1399	164	6e-41	COG0346	Lactoylglutathione lyase and related lyases	E	Amino acid transport and metabolism ;	K01759|1|1e-83|306|bdi:100825073|lactoylglutathione lyase [EC:4.4.1.5]	GO:0046686//response to cadmium ion;GO:0006950//response to stress	GO:0046872//metal ion binding;GO:0004462//lactoylglutathione lyase activity	GO:0009507//chloroplast
370	Unigene1878_All	96 482 minus strand predicted protein [Populus trichocarpa] >gi|118481336|gb|ABK92611.1| unknown [Populus trichocarpa] >gi|222864555|gb|EEF01686.1| predicted protein [Populus trichocarpa]	20532	57|53	17.1|17.1	-|-	4|5	4|5	2|2	2|2	88.99	4e-40	gi|357511863|ref|XP_003626220.1|	60S ribosomal protein L22-like protein [Medicago truncatula] >gi|355501235|gb|AES82438.1| 60S ribosomal protein L22-like protein [Medicago truncatula]	83.49	3e-38	sp|Q9M9W1|RL222_ARATH	60S ribosomal protein L22-2 OS=Arabidopsis thaliana GN=RPL22B PE=2 SV=1	88.99	6e-39	G7KXJ9	G7KXJ9_MEDTR 60S ribosomal protein L22-like protein OS=Medicago truncatula GN=MTR_7g112770 PE=4 SV=1	-	-	-	-	-	-	-	K02891|1|1e-41|165|gmx:100305544|large subunit ribosomal protein L22e	GO:0006412//translation	GO:0003735//structural constituent of ribosome	GO:0005730//nucleolus;GO:0005886//plasma membrane;GO:0022625//cytosolic large ribosomal subunit
371	CL4083.Contig13_All	391 1587 PREDICTED: fasciclin-like arabinogalactan protein 1-like [Vitis vinifera]	50019	505|545	19.0|13.5	1|1	18|17	18|17	4|3	4|3	77.29	1e-136	gi|460405759|ref|XP_004248342.1|	PREDICTED: fasciclin-like arabinogalactan protein 1-like isoform 1 [Solanum lycopersicum] >gi|460405761|ref|XP_004248343.1| PREDICTED: fasciclin-like arabinogalactan protein 1-like isoform 2 [Solanum lycopersicum]	65.57	6e-113	sp|Q9FM65|FLA1_ARATH	Fasciclin-like arabinogalactan protein 1 OS=Arabidopsis thaliana GN=FLA1 PE=1 SV=1	75.99	3e-117	F6I557	F6I557_VITVI Putative uncharacterized protein OS=Vitis vinifera GN=VIT_19s0015g00530 PE=4 SV=1	-	-	-	-	-	-	-	-	GO:0048367//shoot system development;GO:0048364//root development	-	GO:0046658//anchored to plasma membrane;GO:0005618//cell wall
372	CL13207.Contig1_All	107 1057 minus strand galactose dehydrogenase [Actinidia deliciosa]	41802	-|36	-|4.1	-|-	-|2	-|2	-|1	-|1	90.32	1e-61	gi|66279528|gb|AAX98689.3|	L-galactose dehydrogenase [Capsicum annuum]	79.81	2e-148	sp|O81884|GALDH_ARATH	L-galactose dehydrogenase OS=Arabidopsis thaliana GN=LGALDH PE=1 SV=1	90.32	1e-60	Q52NY3	Q52NY3_CAPAN L-galactose dehydrogenase (Fragment) OS=Capsicum annuum PE=2 SV=1	YMR041c	132	6e-31	COG0667	Predicted oxidoreductases (related to aryl-alcohol dehydrogenases)	C	Energy production and conversion ;	K00064|1|3e-157|552|pop:POPTR_833135|D-threo-aldose 1-dehydrogenase [EC:1.1.1.122]	GO:0019853//L-ascorbic acid biosynthetic process;GO:0055114//oxidation-reduction process	GO:0010349//L-galactose dehydrogenase activity;GO:0050235//pyridoxal 4-dehydrogenase activity;GO:0005216//ion channel activity	-
373	CL4558.Contig1_All	36 608 minus strand unnamed protein product [Vitis vinifera]	25251	133|129	20.9|20.9	4|4	6|5	6|5	3|3	3|3	98.08	9e-25	gi|449457588|ref|XP_004146530.1|	PREDICTED: 40S ribosomal protein S10-like isoform 2 [Cucumis sativus]	88.54	8e-46	sp|Q9SW09|RS101_ARATH	40S ribosomal protein S10-1 OS=Arabidopsis thaliana GN=RPS10A PE=2 SV=1	97.96	3e-50	F4YFA1	F4YFA1_CAMSI 40S ribosomal protein s10 OS=Camellia sinensis PE=2 SV=1	SPBP22H7.08	130	1e-30	COG5045	Ribosomal protein S10E	J	Translation, ribosomal structure and biogenesis ;	K02947|1|1e-52|203|rcu:RCOM_1582170|small subunit ribosomal protein S10e	-	GO:0003677//DNA binding	GO:0016020//membrane;GO:0005618//cell wall;GO:0022626//cytosolic ribosome;GO:0009507//chloroplast
374	CL11016.Contig2_All	102 836 minus strand PREDICTED: clathrin light chain 2-like [Vitis vinifera]	34532	30|26	3.3|3.3	-|-	1|1	1|1	1|1	1|1	85.71	4e-07	gi|149392391|gb|ABR26010.1|	unknown [Oryza sativa Indica Group]	66.67	7e-48	sp|Q9SKU1|CLC1_ARATH	Clathrin light chain 1 OS=Arabidopsis thaliana GN=At2g20760 PE=2 SV=1	85.71	4e-06	A6N190	A6N190_ORYSI Putative uncharacterized protein (Fragment) OS=Oryza sativa subsp. indica PE=2 SV=1	-	-	-	-	-	-	-	-	GO:0016192//vesicle-mediated transport;GO:0006886//intracellular protein transport	GO:0005198//structural molecule activity	GO:0009504//cell plate;GO:0030132//clathrin coat of coated pit;GO:0030130//clathrin coat of trans-Golgi network vesicle;GO:0009941//chloroplast envelope
375	CL2338.Contig1_All	51 542 minus strand Os03g0141000 [Oryza sativa Japonica Group] >gi|255674192|dbj|BAH91988.1| Os03g0141000 [Oryza sativa Japonica Group]	24263	-|25	-|4.9	-|4	-|1	-|1	-|1	-|1	94.59	2e-13	gi|148466442|gb|ABQ65185.1|	60S ribosomal protein L21 [Paeonia suffruticosa]	83.54	1e-77	sp|Q43291|RL211_ARATH	60S ribosomal protein L21-1 OS=Arabidopsis thaliana GN=RPL21A PE=2 SV=2	87.2	3e-79	Q10RZ3	Q10RZ3_ORYSJ 60S ribosomal protein L21, putative, expressed OS=Oryza sativa subsp. japonica GN=Os03g0141000 PE=4 SV=1	YBR191w	180	1e-45	COG2139	Ribosomal protein L21E	J	Translation, ribosomal structure and biogenesis ;	K02889|1|2e-81|298|osa:9266412|large subunit ribosomal protein L21e	GO:0006412//translation	GO:0003735//structural constituent of ribosome	GO:0005730//nucleolus;GO:0022625//cytosolic large ribosomal subunit;GO:0009507//chloroplast;GO:0005739//mitochondrion
376	Unigene27676_All	63 1409 PREDICTED: omega-hydroxypalmitate O-feruloyl transferase [Vitis vinifera] >gi|298205046|emb|CBI38342.3| unnamed protein product [Vitis vinifera]	59259	-|19	-|2.4	-|-	-|1	-|1	-|1	-|1	71.84	0	gi|225469071|ref|XP_002270329.1|	PREDICTED: omega-hydroxypalmitate O-feruloyl transferase [Vitis vinifera] >gi|298205046|emb|CBI38342.3| unnamed protein product [Vitis vinifera]	34.17	3e-55	sp|Q94CD1|HHT1_ARATH	Omega-hydroxypalmitate O-feruloyl transferase OS=Arabidopsis thaliana GN=HHT1 PE=1 SV=1	71.84	0	D7U6H3	D7U6H3_VITVI Putative uncharacterized protein OS=Vitis vinifera GN=VIT_00s0207g00010 PE=4 SV=1	-	-	-	-	-	-	-	K15400|1|1e-59|228|vvi:100245819|omega-hydroxypalmitate O-feruloyl transferase [EC:2.3.1.188]	-	GO:0047672//anthranilate N-benzoyltransferase activity	GO:0005737//cytoplasm
377	CL7633.Contig1_All	231 1202 Ted2 [Gossypium hirsutum]	41410	105|252	14.8|14.8	1|1	3|7	3|7	3|3	3|3	86.73	9e-159	gi|460390275|ref|XP_004240763.1|	PREDICTED: quinone oxidoreductase 1-like [Solanum lycopersicum]	49.24	3e-76	sp|P40783|QOR_SALTY	Quinone oxidoreductase OS=Salmonella typhimurium (strain LT2 / SGSC1412 / ATCC 700720) GN=qor PE=3 SV=2	86.73	2e-159	B6VC74	B6VC74_GOSHI Ted2 OS=Gossypium hirsutum PE=2 SV=1	RSc2184	337	2e-92	COG0604	NADPH:quinone reductase and related Zn-dependent oxidoreductases	CR	Energy production and conversion ; General function prediction only ;	K00344|1|8e-160|560|gmx:100793768|NADPH2:quinone reductase [EC:1.6.5.5]	GO:0030154//cell differentiation;GO:0009644//response to high light intensity;GO:0055114//oxidation-reduction process	GO:0016491//oxidoreductase activity;GO:0008270//zinc ion binding;GO:0000166//nucleotide binding	GO:0009507//chloroplast;GO:0005829//cytosol
378	CL4493.Contig2_All	181 1818 PREDICTED: T-complex protein 1 subunit alpha-like [Vitis vinifera] >gi|297734570|emb|CBI16621.3| unnamed protein product [Vitis vinifera]	72617	65|36	5.7|2.0	2|2	2|1	2|1	2|1	2|1	94.14	0	gi|359489326|ref|XP_002276924.2|	PREDICTED: T-complex protein 1 subunit alpha-like [Vitis vinifera] >gi|297734570|emb|CBI16621.3| unnamed protein product [Vitis vinifera]	90.09	0	sp|P28769|TCPA_ARATH	T-complex protein 1 subunit alpha OS=Arabidopsis thaliana GN=CCT1 PE=2 SV=1	94.14	0	D7SLU3	D7SLU3_VITVI T-complex protein 1 subunit alpha OS=Vitis vinifera GN=VIT_15s0021g02230 PE=3 SV=1	SPBC12D12.03	718	0	COG0459	Chaperonin GroEL (HSP60 family)	O	Posttranslational modification, protein turnover, chaperones ;	K09493|1|0.0|1026|rcu:RCOM_1276510|T-complex protein 1 subunit alpha	GO:0000085//G2 phase of mitotic cell cycle;GO:0007010//cytoskeleton organization;GO:0006094//gluconeogenesis;GO:0006457//protein folding;GO:0009220//pyrimidine ribonucleotide biosynthetic process;GO:0001510//RNA methylation;GO:0010498//proteasomal protein catabolic process;GO:0010388//cullin deneddylation;GO:0009640//photomorphogenesis;GO:0009909//regulation of flower development;GO:0034968//hist…	GO:0051082//unfolded protein binding;GO:0005524//ATP binding	GO:0005829//cytosol
379	CL894.Contig1_All	1286 1441 minus strand PREDICTED: chaperone protein DnaJ-like [Vitis vinifera]	8905	39|-	19.2|-	2|-	1|-	1|-	1|-	1|-	88.46	4e-18	gi|147781123|emb|CAN71908.1|	hypothetical protein VITISV_038674 [Vitis vinifera]	-	-	-	-	88.46	4e-17	F6I297	F6I297_VITVI Putative uncharacterized protein OS=Vitis vinifera GN=VIT_00s0324g00040 PE=3 SV=1	-	-	-	-	-	-	-	K03686|1|1e-18|89.4|vvi:100268135|molecular chaperone DnaJ	GO:0006457//protein folding;GO:0009408//response to heat	GO:0031072//heat shock protein binding;GO:0005524//ATP binding;GO:0051082//unfolded protein binding;GO:0008270//zinc ion binding	GO:0009535//chloroplast thylakoid membrane
380	CL8701.Contig1_All	130 465 minus strand unknown [Lotus japonicus] >gi|388502206|gb|AFK39169.1| unknown [Lotus japonicus] >gi|388509866|gb|AFK42999.1| unknown [Lotus japonicus]	15166	280|225	14.3|14.3	2|2	4|6	4|6	1|1	1|1	88.39	2e-53	gi|449438232|ref|XP_004136893.1|	PREDICTED: peptidyl-prolyl cis-trans isomerase FKBP12-like [Cucumis sativus] >gi|449517060|ref|XP_004165564.1| PREDICTED: peptidyl-prolyl cis-trans isomerase FKBP12-like [Cucumis sativus]	82.14	1e-50	sp|O04287|FKB12_VICFA	Peptidyl-prolyl cis-trans isomerase FKBP12 OS=Vicia faba GN=FKBP12 PE=1 SV=1	86.61	8e-50	G8HCT5	G8HCT5_FRAAN Peptidyl-prolyl cis-trans isomerase OS=Fragaria ananassa PE=4 SV=1	SPBC839.17c	95.5	2e-20	COG0545	FKBP-type peptidyl-prolyl cis-trans isomerases 1	O	Posttranslational modification, protein turnover, chaperones ;	K01802|1|4e-50|193|aly:ARALYDRAFT_496641|peptidylprolyl isomerase [EC:5.2.1.8]!K14554|5|7e-24|106|ota:Ot17g00310|U3 small nucleolar RNA-associated protein 21	GO:0006457//protein folding;GO:0000413//protein peptidyl-prolyl isomerization	GO:0003755//peptidyl-prolyl cis-trans isomerase activity	-
381	CL10379.Contig1_All	117 704 minus strand PII-like protein [Solanum lycopersicum] >gi|38231570|gb|AAR14689.1| PII-like protein [Solanum lycopersicum]	25263	66|99	10.7|10.7	-|-	5|5	5|5	2|2	2|2	90.67	3e-27	gi|147777475|emb|CAN78210.1|	hypothetical protein VITISV_041725 [Vitis vinifera]	81.89	5e-51	sp|Q6AUR2|GLNB_ORYSJ	Nitrogen regulatory protein P-II homolog OS=Oryza sativa subsp. japonica GN=GLB PE=2 SV=1	90.67	3e-26	A5AR56	A5AR56_VITVI Putative uncharacterized protein OS=Vitis vinifera GN=VITISV_041725 PE=4 SV=1	all2319	124	1e-28	COG0347	Nitrogen regulatory protein PII	E	Amino acid transport and metabolism ;	-	GO:0009750//response to fructose stimulus;GO:0009072//aromatic amino acid family metabolic process;GO:0009749//response to glucose stimulus;GO:0000096//sulfur amino acid metabolic process;GO:0015671//oxygen transport;GO:2000013//regulation of arginine biosynthetic process via ornithine;GO:0009744//response to sucrose stimulus;GO:0009862//systemic acquired resistance, salicylic acid mediated signa…	GO:0010307//acetylglutamate kinase regulator activity;GO:0005515//protein binding;GO:0020037//heme binding;GO:0019825//oxygen binding;GO:0005506//iron ion binding;GO:0000287//magnesium ion binding;GO:0005524//ATP binding;GO:0005344//oxygen transporter activity	GO:0005618//cell wall;GO:0005829//cytosol;GO:0009506//plasmodesma;GO:0009534//chloroplast thylakoid;GO:0005886//plasma membrane
382	CL1233.Contig12_All	127 678 minus strand PREDICTED: cysteinyl-tRNA synthetase-like [Vitis vinifera] >gi|296087508|emb|CBI34097.3| unnamed protein product [Vitis vinifera]	24447	-|20	-|4.9	-|12	-|1	-|1	-|1	-|1	84	7e-19	gi|413949579|gb|AFW82228.1|	hypothetical protein ZEAMMB73_235131 [Zea mays]	60.11	4e-61	sp|B3E1P0|SYC_GEOLS	Cysteine--tRNA ligase OS=Geobacter lovleyi (strain ATCC BAA-1151 / DSM 17278 / SZ) GN=cysS PE=3 SV=1	78.26	2e-85	D7TUC2	D7TUC2_VITVI Putative uncharacterized protein OS=Vitis vinifera GN=VIT_03s0017g01640 PE=3 SV=1	PH0636	206	2e-53	COG0215	Cysteinyl-tRNA synthetase	J	Translation, ribosomal structure and biogenesis ;	K01883|1|3e-87|318|vvi:100854736|cysteinyl-tRNA synthetase [EC:6.1.1.16]	GO:0006423//cysteinyl-tRNA aminoacylation;GO:0046686//response to cadmium ion	GO:0008270//zinc ion binding;GO:0004817//cysteine-tRNA ligase activity;GO:0005524//ATP binding	GO:0005737//cytoplasm
383	Unigene31278_All	9 704 PREDICTED: fasciclin-like arabinogalactan protein 1-like [Vitis vinifera]	29314	208|302	18.1|18.1	-|-	10|12	10|12	3|3	3|3	74.66	6e-60	gi|460397005|ref|XP_004244059.1|	PREDICTED: fasciclin-like arabinogalactan protein 1-like [Solanum lycopersicum]	62.16	4e-51	sp|Q9FM65|FLA1_ARATH	Fasciclin-like arabinogalactan protein 1 OS=Arabidopsis thaliana GN=FLA1 PE=1 SV=1	69.86	5e-56	F6I557	F6I557_VITVI Putative uncharacterized protein OS=Vitis vinifera GN=VIT_19s0015g00530 PE=4 SV=1	-	-	-	-	-	-	-	-	GO:0048367//shoot system development;GO:0048364//root development	-	GO:0046658//anchored to plasma membrane;GO:0005618//cell wall
384	CL2362.Contig4_All	468 4319 minus strand PREDICTED: uncharacterized protein LOC100242423 [Vitis vinifera]	163232	44|38	1.2|1.2	2|2	1|1	1|1	1|1	1|1	90.83	7e-112	gi|62321389|dbj|BAD94728.1|	hypothetical protein [Arabidopsis thaliana]	42.64	8e-42	sp|Q54RB7|SHKA_DICDI	Dual specificity protein kinase shkA OS=Dictyostelium discoideum GN=shkA PE=2 SV=1	90.83	8e-111	Q56WL1	Q56WL1_ARATH Putative uncharacterized protein At1g79570 (Fragment) OS=Arabidopsis thaliana GN=At1g79570 PE=2 SV=1	YAR019c	104	1e-21	COG0515	Serine/threonine protein kinase	RTKL	General function prediction only ; Signal transduction mechanisms ; Transcription ; Replication, recombination and repair ;	K14510|1|6e-44|178|rcu:RCOM_0382890|serine/threonine-protein kinase CTR1 [EC:2.7.11.1]	-	GO:0004672//protein kinase activity	GO:0005829//cytosol
385	CL3753.Contig1_All	247 579 RecName: Full=Cytochrome c >CL3753.Contig3_All 126 458 minus strand RecName: Full=Cytochrome c	16694	62|77	7.2|20.7	3|3	3|6	3|6	1|2	1|2	96.4	6e-59	gi|118022|sp|P00054.1|CYC_SESIN	RecName: Full=Cytochrome c	96.4	2e-59	sp|P00054|CYC_SESIN	Cytochrome c OS=Sesamum indicum PE=1 SV=1	92.79	5e-55	B7E4T8	B7E4T8_ORYSJ cDNA clone:001-005-D04, full insert sequence OS=Oryza sativa subsp. japonica GN=OsJ_18585 PE=3 SV=1	SPCC191.07	139	9e-34	COG3474	Cytochrome c2	C	Energy production and conversion ;	K08738|1|2e-57|217|osa:4338825|cytochrome c	GO:0022900//electron transport chain	GO:0005507//copper ion binding;GO:0009055//electron carrier activity;GO:0005506//iron ion binding;GO:0020037//heme binding	GO:0070469//respiratory chain;GO:0005886//plasma membrane;GO:0005739//mitochondrion
386	CL4954.Contig5_All	412 1428 nectar protein 1 [Jacaranda mimosifolia]	40076	-|56	-|3.5	-|2	-|2	-|2	-|1	-|1	93.22	0	gi|164519779|gb|ABY59947.1|	nectar protein 1 [Jacaranda mimosifolia]	74.93	7e-151	sp|Q93YW8|GDL65_ARATH	GDSL esterase/lipase At4g18970 OS=Arabidopsis thaliana GN=At4g18970 PE=2 SV=1	93.22	0	B0FTZ8	B0FTZ8_JACMI Nectar protein 1 (Fragment) OS=Jacaranda mimosifolia PE=2 SV=1	XF0781_1	60.8	3e-09	COG3240	Phospholipase/lecithinase/hemolysin	IR	Lipid transport and metabolism ; General function prediction only ;	K01206|1|4e-24|110|ath:AT1G67830|alpha-L-fucosidase [EC:3.2.1.51]!K00514|2|3e-23|107|rcu:RCOM_1428040|zeta-carotene desaturase [EC:1.3.5.6]	GO:0006629//lipid metabolic process	GO:0016788//hydrolase activity, acting on ester bonds	GO:0048046//apoplast;GO:0005618//cell wall;GO:0005634//nucleus;GO:0009507//chloroplast
387	CL297.Contig1_All	302 1030 minus strand hexokinase [Citrus sinensis]	30783	-|31	-|5.8	-|3	-|1	-|1	-|1	-|1	86.57	3e-27	gi|462411935|gb|EMJ16984.1|	hypothetical protein PRUPE_ppa009797mg [Prunus persica]	67.05	2e-95	sp|Q42525|HXK1_ARATH	Hexokinase-1 OS=Arabidopsis thaliana GN=HXK1 PE=1 SV=2	81.18	4e-33	Q8W400	Q8W400_TOBAC Hexokinase (Fragment) OS=Nicotiana tabacum GN=NtHxk PE=2 SV=1	SPAC24H6.04	120	3e-27	COG5026	Hexokinase	G	Carbohydrate transport and metabolism ;	K00844|1|2e-102|370|vvi:100242358|hexokinase [EC:2.7.1.1]	GO:0012501//programmed cell death;GO:0009750//response to fructose stimulus;GO:0019320//hexose catabolic process;GO:0010255//glucose mediated signaling pathway;GO:0006796//phosphate-containing compound metabolic process;GO:0009747//hexokinase-dependent signaling	GO:0008270//zinc ion binding;GO:0005524//ATP binding;GO:0005515//protein binding;GO:0004340//glucokinase activity;GO:0008865//fructokinase activity	GO:0005774//vacuolar membrane;GO:0031307//integral to mitochondrial outer membrane;GO:0009507//chloroplast;GO:0005634//nucleus
388	Unigene18891_All	134 838 conserved hypothetical protein [Ricinus communis] >gi|223542822|gb|EEF44358.1| conserved hypothetical protein [Ricinus communis]	26965	430|441	15.3|15.3	-|-	14|16	14|16	4|4	4|4	70.39	2e-57	gi|462399009|gb|EMJ04677.1|	hypothetical protein PRUPE_ppa022313mg [Prunus persica]	64.9	2e-51	sp|Q9FFH6|FLA13_ARATH	Fasciclin-like arabinogalactan protein 13 OS=Arabidopsis thaliana GN=FLA13 PE=1 SV=1	66.88	6e-51	D7L3P5	D7L3P5_ARALL Putative uncharacterized protein OS=Arabidopsis lyrata subsp. lyrata GN=ARALYDRAFT_480881 PE=4 SV=1	-	-	-	-	-	-	-	-	GO:0016132//brassinosteroid biosynthetic process;GO:0010054//trichoblast differentiation	-	GO:0009505//plant-type cell wall;GO:0046658//anchored to plasma membrane;GO:0005794//Golgi apparatus;GO:0009506//plasmodesma
389	CL10597.Contig1_All	45 890 minus strand iron-sulfur cluster assembly protein NFU4 [Ipomoea batatas] >gi|325087311|gb|ADY77005.1| iron-sulfur cluster assembly protein NFU4 [Ipomoea batatas]	34424	32|-	3.5|-	-|-	1|-	1|-	1|-	1|-	90.79	5e-35	gi|297830796|ref|XP_002883280.1|	predicted protein [Arabidopsis lyrata subsp. lyrata] >gi|297329120|gb|EFH59539.1| predicted protein [Arabidopsis lyrata subsp. lyrata]	82.45	6e-91	sp|Q9C8J2|NIFU5_ARATH	NifU-like protein 5, mitochondrial OS=Arabidopsis thaliana GN=NIFU5 PE=2 SV=1	85.64	3e-96	C5Z0J5	C5Z0J5_SORBI Putative uncharacterized protein Sb09g004310 OS=Sorghum bicolor GN=Sb09g004310 PE=4 SV=1	CC0062	215	6e-56	COG0694	Thioredoxin-like proteins and domains	O	Posttranslational modification, protein turnover, chaperones ;	-	GO:0016226//iron-sulfur cluster assembly	GO:0005507//copper ion binding;GO:0051536//iron-sulfur cluster binding;GO:0005506//iron ion binding;GO:0005524//ATP binding;GO:0005198//structural molecule activity	GO:0005739//mitochondrion
390	CL2816.Contig1_All	3 548 40S ribosomal protein S9, putative [Ricinus communis] >gi|223543501|gb|EEF45032.1| 40S ribosomal protein S9, putative [Ricinus communis]	26108	91|124	14.8|14.8	2|2	7|9	7|9	3|3	3|3	96.97	6e-88	gi|76573325|gb|ABA46767.1|	unknown [Solanum tuberosum]	93.22	2e-25	sp|P49214|RS9_TOBAC	40S ribosomal protein S9 (Fragment) OS=Nicotiana tabacum GN=RPS9 PE=3 SV=1	96.97	6e-87	Q3HRY4	Q3HRY4_SOLTU Putative uncharacterized protein OS=Solanum tuberosum PE=2 SV=1	SPBC29A3.12	251	4e-67	COG0522	Ribosomal protein S4 and related proteins	J	Translation, ribosomal structure and biogenesis ;	K02997|1|4e-89|324|rcu:RCOM_0855200|small subunit ribosomal protein S9e	GO:0006412//translation	GO:0003735//structural constituent of ribosome;GO:0019843//rRNA binding	GO:0005730//nucleolus;GO:0005886//plasma membrane;GO:0005618//cell wall;GO:0005774//vacuolar membrane;GO:0022627//cytosolic small ribosomal subunit;GO:0009507//chloroplast
391	Unigene42236_All	2 241 putative ferredoxin-dependent glutamate synthase 1 [Capsicum annuum]	10356	26|-	17.5|-	-|-	1|-	1|-	1|-	1|-	92.5	7e-40	gi|193290694|gb|ACF17655.1|	putative ferredoxin-dependent glutamate synthase 1 [Capsicum annuum]	85	2e-34	sp|Q9ZNZ7|GLTB1_ARATH	Ferredoxin-dependent glutamate synthase 1, chloroplastic OS=Arabidopsis thaliana GN=GLU1 PE=1 SV=2	92.5	9e-39	B5LAU8	B5LAU8_CAPAN Putative ferredoxin-dependent glutamate synthase 1 OS=Capsicum annuum PE=2 SV=1	sll1499_2	53.1	9e-08	COG0069	Glutamate synthase domain 2	E	Amino acid transport and metabolism ;	K00284|1|4e-39|157|rcu:RCOM_0502090|glutamate synthase (ferredoxin) [EC:1.4.7.1]	GO:0055114//oxidation-reduction process;GO:0009416//response to light stimulus;GO:0006537//glutamate biosynthetic process;GO:0006807//nitrogen compound metabolic process;GO:0009853//photorespiration;GO:0080114//positive regulation of glycine hydroxymethyltransferase activity	GO:0016041//glutamate synthase (ferredoxin) activity	GO:0005739//mitochondrion;GO:0009941//chloroplast envelope;GO:0009570//chloroplast stroma;GO:0016020//membrane;GO:0048046//apoplast
392	CL11137.Contig1_All	30 980 ACC oxidase [Boea hygrometrica]	45105	104|79	15.8|13.2	2|2	5|2	5|2	4|2	4|2	93.75	1e-137	gi|33090361|gb|AAP94013.1|	ACC oxidase AC01 [Antirrhinum majus]	88.36	7e-155	sp|P31237|ACCO_ACTDE	1-aminocyclopropane-1-carboxylate oxidase OS=Actinidia deliciosa GN=ACO PE=2 SV=1	93.9	2e-119	H9BQA6	H9BQA6_9LAMI ACC oxidase (Fragment) OS=Plectranthus hilliardiae x Plectranthus saccatus PE=2 SV=1	PA4191	116	5e-26	COG3491	Isopenicillin N synthase and related dioxygenases	R	General function prediction only ;	K05933|1|2e-156|549|vvi:100232928|aminocyclopropanecarboxylate oxidase [EC:1.14.17.4]	GO:0055114//oxidation-reduction process	GO:0016706//oxidoreductase activity, acting on paired donors, with incorporation or reduction of molecular oxygen, 2-oxoglutarate as one donor, and incorporation of one atom each of oxygen into both donors	-
393	CL6195.Contig3_All	310 3576 minus strand PREDICTED: ubiquitin-activating enzyme E1 1 [Vitis vinifera]	143490	124|-	3.9|-	-|-	3|-	1|-	2|-	1|-	90.96	7e-98	gi|51493595|gb|AAU04835.1|	ubiquitin-activating enzyme [Vitis vinifera]	82.22	0	sp|P93028|UBE11_ARATH	Ubiquitin-activating enzyme E1 1 OS=Arabidopsis thaliana GN=UBA1 PE=1 SV=1	88.13	0	I1LLQ8	I1LLQ8_SOYBN Uncharacterized protein OS=Glycine max PE=4 SV=1	YKL210w	895	0	COG0476	Dinucleotide-utilizing enzymes involved in molybdopterin and thiamine biosynthesis family 2	H	Coenzyme transport and metabolism ;	K03178|1|0.0|1909|vvi:100232964|ubiquitin-activating enzyme E1 [EC:6.3.2.19]	GO:0046686//response to cadmium ion;GO:0016567//protein ubiquitination;GO:0051707//response to other organism	GO:0008641//small protein activating enzyme activity;GO:0005524//ATP binding;GO:0004842//ubiquitin-protein ligase activity	GO:0005886//plasma membrane
394	CL9247.Contig1_All	226 1713 PREDICTED: histone-lysine N-methyltransferase setd3 isoform 1 [Vitis vinifera]	66212	74|69	6.0|5.0	-|-	2|3	2|3	2|2	2|2	92.63	2e-102	gi|255536985|ref|XP_002509559.1|	conserved hypothetical protein [Ricinus communis] >gi|223549458|gb|EEF50946.1| conserved hypothetical protein [Ricinus communis]	23.86	2e-14	sp|B5FW36|SETD3_OTOGA	Histone-lysine N-methyltransferase setd3 OS=Otolemur garnettii GN=SETD3 PE=3 SV=1	92.63	2e-101	B9RBM5	B9RBM5_RICCO Putative uncharacterized protein OS=Ricinus communis GN=RCOM_1678790 PE=4 SV=1	-	-	-	-	-	-	-	K00592|1|3e-12|71.2|aly:ARALYDRAFT_471564|[ribulose-bisphosphate carboxylase]-lysine N-methyltransferase [EC:2.1.1.127]!K05302|3|7e-11|67.0|smo:SELMODRAFT_107696|SET domain-containing protein 6	-	-	GO:0009570//chloroplast stroma
395	Unigene8095_All	95 487 hypothetical protein SORBIDRAFT_03g018290 [Sorghum bicolor] >gi|241929858|gb|EES03003.1| hypothetical protein SORBIDRAFT_03g018290 [Sorghum bicolor]	17918	-|40	-|21.4	-|-	-|3	-|3	-|3	-|3	77.86	8e-58	gi|449449258|ref|XP_004142382.1|	PREDICTED: NADH dehydrogenase [ubiquinone] 1 alpha subcomplex subunit 6-like isoform 1 [Cucumis sativus]	69.29	1e-50	sp|Q9LHI0|NDUA6_ARATH	NADH dehydrogenase [ubiquinone] 1 alpha subcomplex subunit 6 OS=Arabidopsis thaliana GN=At3g12260 PE=2 SV=1	75.57	3e-55	C5XLB7	C5XLB7_SORBI Putative uncharacterized protein Sb03g018290 OS=Sorghum bicolor GN=Sb03g018290 PE=4 SV=1	-	-	-	-	-	-	-	K03950|1|2e-57|218|sbi:SORBI_03g018290|NADH dehydrogenase (ubiquinone) 1 alpha subcomplex 6 [EC:1.6.5.3 1.6.99.3]	GO:0006511//ubiquitin-dependent protein catabolic process;GO:0051788//response to misfolded protein;GO:0080129//proteasome core complex assembly;GO:0009060//aerobic respiration;GO:0006096//glycolysis;GO:0009853//photorespiration;GO:0046686//response to cadmium ion	GO:0003824//catalytic activity	GO:0005747//mitochondrial respiratory chain complex I
396	Unigene5180_All	216 1115 minus strand conserved hypothetical protein [Ricinus communis] >gi|223551300|gb|EEF52786.1| conserved hypothetical protein [Ricinus communis]	40702	217|251	14.0|19.0	-|-	8|10	8|10	4|5	4|5	88.89	9e-61	gi|462406532|gb|EMJ11996.1|	hypothetical protein PRUPE_ppa018016mg, partial [Prunus persica]	79.22	8e-107	sp|Q84NN4|CDSP_ORYSJ	Thioredoxin-like protein CDSP32, chloroplastic OS=Oryza sativa subsp. japonica GN=CDSP32 PE=2 SV=1	84.19	1e-104	A9PJH9	A9PJH9_9ROSI Putative uncharacterized protein OS=Populus trichocarpa x Populus deltoides PE=2 SV=1	BMEI2022	53.1	6e-07	COG0526	Thiol-disulfide isomerase and thioredoxins	OC	Posttranslational modification, protein turnover, chaperones ; Energy production and conversion ;	K03671|1|2e-10|64.7|zma:100856910|thioredoxin 1	GO:0009414//response to water deprivation;GO:0006979//response to oxidative stress;GO:0045454//cell redox homeostasis;GO:0006662//glycerol ether metabolic process	GO:0009055//electron carrier activity;GO:0005515//protein binding;GO:0015035//protein disulfide oxidoreductase activity	GO:0009941//chloroplast envelope;GO:0009570//chloroplast stroma;GO:0009534//chloroplast thylakoid
397	Unigene2691_All	134 1033 minus strand PREDICTED: alanine--glyoxylate aminotransferase 2 homolog 2, mitochondrial-like [Vitis vinifera]	36676	-|28	-|3.0	-|1	-|1	-|1	-|1	-|1	85.4	6e-66	gi|414881092|tpg|DAA58223.1|	TPA: putative aminotransferase class III superfamily protein [Zea mays]	73.67	1e-137	sp|Q9SR86|AGT23_ARATH	Alanine--glyoxylate aminotransferase 2 homolog 3, mitochondrial OS=Arabidopsis thaliana GN=At3g08860 PE=2 SV=1	84.26	1e-117	Q65WV6	Q65WV6_ORYSJ Os05g0475400 protein OS=Oryza sativa subsp. japonica GN=P0486C01.19 PE=3 SV=1	SMc00677_3	194	2e-49	COG0160	4-aminobutyrate aminotransferase and related aminotransferases	E	Amino acid transport and metabolism ;	K00827|1|1e-149|526|vvi:100258727|alanine-glyoxylate transaminase / (R)-3-amino-2-methylpropionate-pyruvate transaminase [EC:2.6.1.44 2.6.1.40]	GO:0007568//aging;GO:0043562//cellular response to nitrogen levels;GO:0008152//metabolic process;GO:0009830//cell wall modification involved in abscission	GO:0008453//alanine-glyoxylate transaminase activity;GO:0030170//pyridoxal phosphate binding	-
398	CL3697.Contig2_All	125 1111 FIL2 [Antirrhinum majus]	41582	47|82	6.1|3.3	1|1	2|2	2|2	2|1	2|1	79.7	1e-134	gi|444011|emb|CAA54303.1|	FIL2 [Antirrhinum majus]	65.13	3e-100	sp|Q05091|PGIP_PYRCO	Polygalacturonase inhibitor OS=Pyrus communis GN=PGIP PE=1 SV=1	80.77	2e-62	Q93WD8	Q93WD8_ANTMH Fil2-1 (Fragment) OS=Antirrhinum majus subsp. cirrhigerum PE=4 SV=1	alr0124_1	79	1e-14	COG4886	Leucine-rich repeat (LRR) protein	S	Function unknown ;	K13420|1|1e-22|105|sbi:SORBI_06g028760|LRR receptor-like serine/threonine-protein kinase FLS2 [EC:2.7.11.1]!K00924|5|2e-21|101|ath:AT1G75820|[EC:2.7.1.-]	-	-
399	CL8082.Contig2_All	131 748 minus strand papain-like cysteine proteinase isoform I [Ipomoea batatas]	26030	50|60	7.8|7.8	-|-	1|1	1|1	1|1	1|1	81.88	2e-69	gi|146215998|gb|ABQ10201.1|	cysteine protease Cp3 [Actinidia deliciosa]	74.19	2e-09	sp|P32954|CYSP1_CARCN	Cysteine proteinase 1 (Fragment) OS=Carica candamarcensis PE=1 SV=1	81.88	2e-68	A5HIJ3	A5HIJ3_ACTDE Cysteine protease Cp3 OS=Actinidia deliciosa PE=2 SV=1	AF1946_2	62.4	5e-10	COG4870	Cysteine protease	O	Posttranslational modification, protein turnover, chaperones ;	K01376|1|8e-68|254|ath:AT4G16190|[EC:3.4.22.-]!K01373|3|2e-52|202|ppp:PHYPADRAFT_209158|cathepsin F [EC:3.4.22.41]	GO:0009651//response to salt stress;GO:0042742//defense response to bacterium;GO:0009269//response to desiccation;GO:0009266//response to temperature stimulus;GO:0006508//proteolysis;GO:0006972//hyperosmotic response;GO:0006833//water transport;GO:0007030//Golgi organization;GO:0006096//glycolysis;GO:0046686//response to cadmium ion	GO:0004197//cysteine-type endopeptidase activity	GO:0005576//extracellular region;GO:0005773//vacuole;GO:0005634//nucleus
400	CL9576.Contig1_All	107 598 putative transcription factor Btf3 [Capsicum annuum]	22785	401|-	28.0|-	-|-	10|-	1|-	3|-	1|-	93.68	7e-46	gi|193872624|gb|ACF23040.1|	ST7-5-1, partial [Eutrema halophilum]	59.35	3e-27	sp|Q6PC91|BT3L4_DANRE	Transcription factor BTF3 homolog 4 OS=Danio rerio GN=btf3l4 PE=2 SV=1	95.24	2e-42	I1LQ00	I1LQ00_SOYBN Uncharacterized protein OS=Glycine max GN=Gma.54671 PE=4 SV=1	-	-	-	-	-	-	-	K01527|1|7e-57|217|gmx:100499834|nascent polypeptide-associated complex subunit beta	-	-
401	CL11084.Contig1_All	104 808 minus strand 2-C-methyl-D-erythritol 2,4-cyclodiphosphate synthase [Salvia miltiorrhiza]	29737	62|-	7.7|-	2|-	1|-	1|-	1|-	1|-	94.81	8e-70	gi|157042737|gb|ABV02020.1|	2-C-methyl-D-erythritol 2,4-cyclodiphosphate synthase [Nicotiana langsdorffii x Nicotiana sanderae]	93.17	4e-85	sp|Q9M4W3|ISPF_CATRO	2-C-methyl-D-erythritol 2,4-cyclodiphosphate synthase, chloroplastic OS=Catharanthus roseus GN=ISPF PE=2 SV=1	94.81	8e-69	B3F8G7	B3F8G7_NICLS 2-C-methyl-D-erythritol 2,4-cyclodiphosphate synthase (Fragment) OS=Nicotiana langsdorffii x Nicotiana sanderae PE=2 SV=1	RSc1644	165	6e-41	COG0245	2C-methyl-D-erythritol 2,4-cyclodiphosphate synthase	I	Lipid transport and metabolism ;	K01770|1|8e-88|321|pop:POPTR_1074087|2-C-methyl-D-erythritol 2,4-cyclodiphosphate synthase [EC:4.6.1.12]	GO:0016117//carotenoid biosynthetic process;GO:0015995//chlorophyll biosynthetic process	GO:0008685//2-C-methyl-D-erythritol 2,4-cyclodiphosphate synthase activity	GO:0009570//chloroplast stroma;GO:0005739//mitochondrion
402	CL9194.Contig2_All	390 1907 PREDICTED: protein-tyrosine sulfotransferase [Vitis vinifera] >gi|297746268|emb|CBI16324.3| unnamed protein product [Vitis vinifera]	67569	-|19	-|1.8	-|2	-|1	-|1	-|1	-|1	76.65	6e-73	gi|147806214|emb|CAN74393.1|	hypothetical protein VITISV_038671 [Vitis vinifera]	56.85	5e-155	sp|Q3EDG5|TPST_ARATH	Protein-tyrosine sulfotransferase OS=Arabidopsis thaliana GN=TPST PE=1 SV=3	76.65	6e-72	A5BC77	A5BC77_VITVI Putative uncharacterized protein OS=Vitis vinifera GN=VITISV_038671 PE=4 SV=1	-	-	-	-	-	-	-	-	GO:0006007//glucose catabolic process;GO:0010468//regulation of gene expression;GO:0045087//innate immune response;GO:0009733//response to auxin stimulus;GO:0019827//stem cell maintenance;GO:0006486//protein glycosylation;GO:0010082//regulation of root meristem growth;GO:0007346//regulation of mitotic cell cycle	GO:0008476//protein-tyrosine sulfotransferase activity	GO:0016021//integral to membrane;GO:0005768//endosome;GO:0005802//trans-Golgi network;GO:0005794//Golgi apparatus
403	CL9738.Contig1_All	288 2831 PREDICTED: protein WEAK CHLOROPLAST MOVEMENT UNDER BLUE LIGHT 1-like [Vitis vinifera]	120461	70|73	1.5|1.5	2|2	3|4	3|4	1|1	1|1	75	0	gi|462422263|gb|EMJ26526.1|	hypothetical protein PRUPE_ppa001110mg [Prunus persica]	60.03	6e-172	sp|O48724|WEB1_ARATH	Protein WEAK CHLOROPLAST MOVEMENT UNDER BLUE LIGHT 1 OS=Arabidopsis thaliana GN=WEB1 PE=1 SV=1	79.49	5e-11	I1JTJ1	I1JTJ1_SOYBN Uncharacterized protein OS=Glycine max GN=Gma.26903 PE=4 SV=1	-	-	-	-	-	-	-	-	GO:0009904//chloroplast accumulation movement;GO:0009903//chloroplast avoidance movement	GO:0005515//protein binding	GO:0005829//cytosol;GO:0005886//plasma membrane
404	CL9803.Contig1_All	130 786 PREDICTED: probable glutathione S-transferase [Vitis vinifera] >CL9803.Contig2_All 202 858 minus strand PREDICTED: probable glutathione S-transferase [Vitis vinifera]	32588	-|35	-|5.5	-|3	-|1	-|1	-|1	-|1	80.37	4e-98	gi|470116092|ref|XP_004294220.1|	PREDICTED: probable glutathione S-transferase-like [Fragaria vesca subsp. vesca]	68.98	8e-85	sp|Q9ZRW8|GSTUJ_ARATH	Glutathione S-transferase U19 OS=Arabidopsis thaliana GN=GSTU19 PE=2 SV=1	84.95	4e-40	F6I510	F6I510_VITVI Putative uncharacterized protein OS=Vitis vinifera GN=VIT_19s0015g02610 PE=3 SV=1	NMB1953	75.1	9e-14	COG0625	Glutathione S-transferase	O	Posttranslational modification, protein turnover, chaperones ;	K00799|1|5e-84|308|gmx:547936|glutathione S-transferase [EC:2.5.1.18]	-	GO:0004462//lactoylglutathione lyase activity;GO:0016740//transferase activity	-
405	CL8880.Contig3_All	116 940 minus strand RecName: Full=Mitochondrial outer membrane protein porin of 36 kDa; AltName: Full=POM 36; AltName: Full=Voltage-dependent anion-selective channel protein; Short=VDAC >gi|515360|emb|CAA56600.1| 36kDA porin II [Solanum tuberos	36058	-|198	-|24.0	-|-	-|9	-|1	-|5	-|1	86.67	5e-39	gi|15637165|gb|AAL04449.1|	voltage-dependent anion channel [Beta vulgaris]	85.82	7e-139	sp|P42056|VDAC2_SOLTU	Mitochondrial outer membrane protein porin of 36 kDa OS=Solanum tuberosum PE=1 SV=2	86.67	6e-38	Q947L0	Q947L0_BETVU Voltage-dependent anion channel (Fragment) OS=Beta vulgaris GN=por PE=4 SV=1	-	-	-	-	-	-	-	K15040|1|6e-134|474|vvi:100248362|voltage-dependent anion channel protein 2	GO:0055085//transmembrane transport;GO:0044070//regulation of anion transport;GO:0042742//defense response to bacterium	GO:0008308//voltage-gated anion channel activity	GO:0005618//cell wall;GO:0005730//nucleolus;GO:0009941//chloroplast envelope;GO:0005741//mitochondrial outer membrane;GO:0005773//vacuole;GO:0005886//plasma membrane
406	Unigene1854_All	155 598 RecName: Full=Nucleoside diphosphate kinase 1; AltName: Full=Nucleoside diphosphate kinase I; Short=NDK I; Short=NDP kinase I; Short=NDPK I >gi|62114996|gb|AAX63738.1| nucleoside diphosphate kinase [Nicotiana tabacum]	19788	419|619	37.2|37.2	-|-	19|24	19|24	6|6	6|6	92.57	4e-75	gi|284433792|gb|ADB85102.1|	nucleoside diphosphate kinase B [Jatropha curcas]	92.57	5e-76	sp|Q56E62|NDK1_TOBAC	Nucleoside diphosphate kinase 1 OS=Nicotiana tabacum PE=2 SV=1	92.57	5e-74	D6BR65	D6BR65_9ROSI Nucleoside diphosphate kinase OS=Jatropha curcas GN=NDKB PE=2 SV=1	sll1852	209	1e-54	COG0105	Nucleoside diphosphate kinase	F	Nucleotide transport and metabolism ;	K00940|1|4e-72|267|rcu:RCOM_0658170|nucleoside-diphosphate kinase [EC:2.7.4.6]	GO:0006165//nucleoside diphosphate phosphorylation;GO:0006228//UTP biosynthetic process;GO:0006183//GTP biosynthetic process;GO:0006241//CTP biosynthetic process	GO:0004550//nucleoside diphosphate kinase activity;GO:0046872//metal ion binding;GO:0005524//ATP binding	GO:0005774//vacuolar membrane
407	CL4903.Contig5_All	101 2404 minus strand beta-D-xylosidase 1 precursor [Solanum lycopersicum] >gi|37359706|dbj|BAC98298.1| LEXYL1 [Solanum lycopersicum]	97909	271|-	8.5|-	-|-	12|-	1|-	5|-	1|-	78.71	0	gi|37359708|dbj|BAC98299.1|	LEXYL2 [Solanum lycopersicum]	74.1	0	sp|A5JTQ3|XYL2_MEDSV	Beta-xylosidase/alpha-L-arabinofuranosidase 2 OS=Medicago sativa subsp. varia GN=Xyl2 PE=2 SV=1	78.71	0	Q76MS4	Q76MS4_SOLLC LEXYL2 protein (Fragment) OS=Solanum lycopersicum GN=LEXYL2 PE=2 SV=1	XF0845	293	7e-79	COG1472	Beta-glucosidase-related glycosidases	G	Carbohydrate transport and metabolism ;	K15920|1|0.0|1234|rcu:RCOM_1752040|beta-D-xylosidase 4 [EC:3.2.1.37]	GO:0045493//xylan catabolic process	GO:0009044//xylan 1,4-beta-xylosidase activity;GO:0008422//beta-glucosidase activity	GO:0005618//cell wall;GO:0048046//apoplast
408	CL2651.Contig4_All	1621 2634 minus strand HIPL1 protein OS=Arabidopsis thaliana GN=HIPL1 PE=1 SV=2	42037	93|-	7.1|-	4|-	4|-	4|-	2|-	2|-	81.01	4e-24	gi|147826661|emb|CAN61891.1|	hypothetical protein VITISV_017088 [Vitis vinifera]	70.3	8e-123	sp|Q9SSG3|HIPL1_ARATH	HIPL1 protein OS=Arabidopsis thaliana GN=HIPL1 PE=1 SV=2	79.67	9e-140	D7TNG9	D7TNG9_VITVI Putative uncharacterized protein OS=Vitis vinifera GN=VIT_01s0026g01300 PE=4 SV=1	PAE2689	71.2	2e-12	COG2133	Glucose/sorbosone dehydrogenases	G	Carbohydrate transport and metabolism ;	-	GO:0005975//carbohydrate metabolic process	GO:0016901//oxidoreductase activity, acting on the CH-OH group of donors, quinone or similar compound as acceptor;GO:0048038//quinone binding	GO:0046658//anchored to plasma membrane
409	Unigene22255_All	76 459 minus strand PREDICTED: probable prefoldin subunit 4 [Vitis vinifera] >gi|296087923|emb|CBI35206.3| unnamed protein product [Vitis vinifera]	18757	-|22	-|8.6	-|-	-|1	-|1	-|1	-|1	91.41	1e-54	gi|460368480|ref|XP_004230094.1|	PREDICTED: probable prefoldin subunit 4-like [Solanum lycopersicum]	77.52	2e-46	sp|Q9M4B5|PFD4_ARATH	Probable prefoldin subunit 4 OS=Arabidopsis thaliana GN=AIP3 PE=1 SV=3	89.53	5e-30	A5AFM2	A5AFM2_VITVI Putative uncharacterized protein OS=Vitis vinifera GN=VITISV_006024 PE=4 SV=1	YNL153c	74.7	3e-14	COG1382	Prefoldin, chaperonin cofactor	O	Posttranslational modification, protein turnover, chaperones ;	K09550|1|3e-53|204|rcu:RCOM_0484410|prefoldin subunit 4	GO:0006457//protein folding	GO:0051082//unfolded protein binding;GO:0051087//chaperone binding	GO:0016272//prefoldin complex;GO:0005634//nucleus
410	Unigene8672_All	64 777 conserved hypothetical protein [Ricinus communis] >gi|223549485|gb|EEF50973.1| conserved hypothetical protein [Ricinus communis]	33084	-|24	-|3.8	-|-	-|1	-|1	-|1	-|1	75	5e-86	gi|449506137|ref|XP_004162663.1|	PREDICTED: uncharacterized LOC101214026 [Cucumis sativus]	-	-	-	-	74.11	4e-70	B9N3N8	B9N3N8_POPTR Predicted protein OS=Populus trichocarpa GN=POPTRDRAFT_581217 PE=4 SV=1	-	-	-	-	-	-	-	-	GO:0009902//chloroplast relocation;GO:0006098//pentose-phosphate shunt;GO:0019288//isopentenyl diphosphate biosynthetic process, mevalonate-independent pathway;GO:0010027//thylakoid membrane organization;GO:0000023//maltose metabolic process;GO:0019252//starch biosynthetic process;GO:0034660//ncRNA metabolic process	-	GO:0009570//chloroplast stroma
411	CL6980.Contig1_All	197 1399 Heterogeneous nuclear ribonucleoprotein A1, putative [Ricinus communis] >gi|223539470|gb|EEF41060.1| Heterogeneous nuclear ribonucleoprotein A1, putative [Ricinus communis] >CL6980.Contig2_All 220 1422 Heterogeneous nuclear ribonucleo	48435	-|50	-|6.5	-|2	-|2	-|2	-|2	-|2	80	9e-71	gi|224135041|ref|XP_002327552.1|	predicted protein [Populus trichocarpa] >gi|222836106|gb|EEE74527.1| predicted protein [Populus trichocarpa]	50	9e-42	sp|P48809|RB27C_DROME	Heterogeneous nuclear ribonucleoprotein 27C OS=Drosophila melanogaster GN=Hrb27C PE=1 SV=2	80	9e-70	B9MWT9	B9MWT9_POPTR Predicted protein (Fragment) OS=Populus trichocarpa GN=POPTRDRAFT_289077 PE=4 SV=1	SPAC140.02	73.6	6e-13	COG0724	RNA-binding proteins (RRM domain)	R	General function prediction only ;	K12741|1|8e-76|282|rcu:RCOM_0655610|heterogeneous nuclear ribonucleoprotein A1/A3	-	GO:0003676//nucleic acid binding;GO:0000166//nucleotide binding	GO:0030529//ribonucleoprotein complex
412	CL501.Contig1_All	148 777 unknown [Populus trichocarpa x Populus deltoides]	27150	863|1097	26.7|26.7	1|1	15|17	5|5	3|3	2|2	72.41	5e-07	gi|108862122|gb|ABA95711.2|	FHA domain containing protein, expressed [Oryza sativa Japonica Group]	-	-	-	-	68	1e-11	H2KWB9	H2KWB9_ORYSJ FHA domain containing protein, expressed OS=Oryza sativa subsp. japonica GN=LOC_Os11g03390 PE=4 SV=1	-	-	-	-	-	-	-	-	GO:0010103//stomatal complex morphogenesis;GO:0006098//pentose-phosphate shunt;GO:0006364//rRNA processing;GO:0000023//maltose metabolic process;GO:0019252//starch biosynthetic process;GO:0009657//plastid organization;GO:0010207//photosystem II assembly;GO:0043085//positive regulation of catalytic activity	-	GO:0009535//chloroplast thylakoid membrane;GO:0009570//chloroplast stroma
413	CL7837.Contig1_All	65 949 calreticulin [Carica papaya]	45413	428|451	15.6|25.8	-|-	18|26	2|2	4|6	1|2	97.06	6e-33	gi|4650852|dbj|BAA77025.1|	calreticulin [Lithospermum erythrorhizon]	91.76	2e-138	sp|O81919|CALR_BETVU	Calreticulin OS=Beta vulgaris PE=2 SV=1	93.8	7e-137	C4PB36	C4PB36_CARPA Calreticulin OS=Carica papaya PE=2 SV=1	-	-	-	-	-	-	-	K08057|1|3e-140|495|mtr:MTR_1g083960|calreticulin	GO:0034976//response to endoplasmic reticulum stress;GO:0006457//protein folding;GO:0009651//response to salt stress;GO:0009408//response to heat;GO:0009627//systemic acquired resistance;GO:0055074//calcium ion homeostasis;GO:0046686//response to cadmium ion;GO:0009644//response to high light intensity;GO:0042542//response to hydrogen peroxide	GO:0005509//calcium ion binding;GO:0051082//unfolded protein binding	GO:0005739//mitochondrion;GO:0009507//chloroplast;GO:0005773//vacuole;GO:0005783//endoplasmic reticulum;GO:0005794//Golgi apparatus;GO:0005886//plasma membrane;GO:0048046//apoplast
414	CL7338.Contig1_All	157 951 PREDICTED: 31 kDa ribonucleoprotein, chloroplastic [Vitis vinifera] >gi|302142004|emb|CBI19207.3| unnamed protein product [Vitis vinifera] >CL7338.Contig2_All 159 953 PREDICTED: 31 kDa ribonucleoprotein, chloroplastic [Vitis vinifera]	35014	46|-	4.9|-	-|-	1|-	1|-	1|-	1|-	69.61	2e-71	gi|460384503|ref|XP_004237950.1|	PREDICTED: 29 kDa ribonucleoprotein A, chloroplastic-like [Solanum lycopersicum]	44.16	9e-06	sp|Q43349|ROC2_ARATH	29 kDa ribonucleoprotein, chloroplastic OS=Arabidopsis thaliana GN=RBP29 PE=1 SV=2	61.5	2e-57	A8MS54	A8MS54_ARATH RNA recognition motif-containing protein OS=Arabidopsis thaliana GN=At4g09040 PE=4 SV=1	ECU03g0730	72	1e-12	COG0724	RNA-binding proteins (RRM domain)	R	General function prediction only ;	K11294|1|2e-19|94.0|smo:SELMODRAFT_15428|nucleolin!K13126|2|1e-13|75.1|pop:POPTR_1078863|polyadenylate-binding protein	GO:0000398//mRNA splicing, via spliceosome	GO:0003723//RNA binding	GO:0009570//chloroplast stroma;GO:0005634//nucleus
415	Unigene21180_All	63 1430 predicted protein [Populus trichocarpa] >gi|222853105|gb|EEE90652.1| predicted protein [Populus trichocarpa]	56254	49|32	2.2|2.2	-|-	1|2	1|2	1|1	1|1	59.96	1e-158	gi|460375424|ref|XP_004233506.1|	PREDICTED: anthocyanidin 3-O-glucosyltransferase 5-like [Solanum lycopersicum]	54.47	4e-143	sp|Q40287|UFOG5_MANES	Anthocyanidin 3-O-glucosyltransferase 5 OS=Manihot esculenta GN=GT5 PE=2 SV=1	58.21	1e-146	B9HEN9	B9HEN9_POPTR Predicted protein OS=Populus trichocarpa GN=POPTRDRAFT_563103 PE=3 SV=1	-	-	-	-	-	-	-	K12356|1|9e-149|525|pop:POPTR_563103|coniferyl-alcohol glucosyltransferase [EC:2.4.1.111]	-	GO:0016757//transferase activity, transferring glycosyl groups	-
416	CL3870.Contig12_All	186 2909 minus strand AGO4-1, partial [Nicotiana benthamiana]	120593	-|84	-|3.9	-|1	-|3	-|3	-|3	-|3	84.87	0	gi|460391559|ref|XP_004241388.1|	PREDICTED: protein argonaute 4-like [Solanum lycopersicum]	74.15	0	sp|Q9ZVD5|AGO4_ARATH	Protein argonaute 4 OS=Arabidopsis thaliana GN=AGO4 PE=1 SV=2	83.97	0	Q2LFC2	Q2LFC2_NICBE AGO4-1 (Fragment) OS=Nicotiana benthamiana PE=2 SV=1	-	-	-	-	-	-	-	K11596|1|1e-152|538|sbi:SORBI_04g038420|argonaute	GO:0006413//translational initiation	GO:0003743//translation initiation factor activity	-
417	CL5521.Contig1_All	49 1647 minus strand PREDICTED: uncharacterized protein LOC100246257 [Vitis vinifera]	66952	-|28	-|1.7	-|-	-|1	-|1	-|1	-|1	86.47	0	gi|298204572|emb|CBI23847.3|	unnamed protein product [Vitis vinifera]	-	-	-	-	85.25	2e-85	F6H8X8	F6H8X8_VITVI Putative uncharacterized protein OS=Vitis vinifera GN=VIT_12s0034g01330 PE=4 SV=1	-	-	-	-	-	-	-	K07562|1|3e-10|65.1|sbi:SORBI_03g046345|nonsense-mediated mRNA decay protein 3!K14945|2|5e-06|50.8|rcu:RCOM_0126290|protein quaking	-	-	GO:0005739//mitochondrion;GO:0009706//chloroplast inner membrane
418	Unigene22220_All	207 989 minus strand predicted protein [Populus trichocarpa] >gi|222850151|gb|EEE87698.1| predicted protein [Populus trichocarpa]	33098	205|118	14.2|13.8	-|-	6|3	6|3	4|3	4|3	82.33	1e-98	gi|255576741|ref|XP_002529258.1|	mta/sah nucleosidase, putative [Ricinus communis] >gi|223531294|gb|EEF33136.1| mta/sah nucleosidase, putative [Ricinus communis]	71.84	6e-87	sp|Q7XA67|MTN2_ARATH	5'-methylthioadenosine/S-adenosylhomocysteine nucleosidase 2 OS=Arabidopsis thaliana GN=MTN2 PE=1 SV=1	82.33	1e-97	B9STD9	B9STD9_RICCO Mta/sah nucleosidase, putative OS=Ricinus communis GN=RCOM_0661530 PE=4 SV=1	SA1427	69.7	4e-12	COG0775	Nucleoside phosphorylase	F	Nucleotide transport and metabolism ;	K01244|1|1e-100|363|pop:POPTR_814076|5'-methylthioadenosine nucleosidase [EC:3.2.2.16]	GO:0019509//L-methionine salvage from methylthioadenosine;GO:0009693//ethylene biosynthetic process;GO:0048573//photoperiodism, flowering;GO:0030912//response to deep water;GO:0001944//vasculature development;GO:0019284//L-methionine biosynthetic process from S-adenosylmethionine	GO:0008930//methylthioadenosine nucleosidase activity	GO:0005829//cytosol;GO:0005886//plasma membrane
419	Unigene7021_All	209 1558 minus strand alpha-tubulin [Sesamum indicum]	56420	487|543	19.8|13.8	-|-	17|19	5|11	6|4	1|1	99.77	0	gi|386870485|gb|AFJ42573.1|	alpha-tubulin [Sesamum indicum]	97.92	0	sp|P33629|TBA_PRUDU	Tubulin alpha chain OS=Prunus dulcis GN=TUBA PE=2 SV=1	98.38	0	Q8VXD1	Q8VXD1_TOBAC Alpha-tubulin OS=Nicotiana tabacum GN=tubA1 PE=2 SV=1	SPBC800.05c	682	0	COG5023	Tubulin	Z	Cytoskeleton ;	K07374|1|0.0|852|smo:SELMODRAFT_178975|tubulin alpha	GO:0051258//protein polymerization;GO:0006184//GTP catabolic process;GO:0007018//microtubule-based movement	GO:0003924//GTPase activity;GO:0005198//structural molecule activity;GO:0005525//GTP binding	GO:0005874//microtubule;GO:0005737//cytoplasm
420	CL104.Contig1_All	104 1330 PREDICTED: 60S ribosomal protein L4 [Vitis vinifera]	58273	295|740	10.5|17.4	2|2	8|20	8|20	3|5	3|5	87.33	1e-111	gi|297741490|emb|CBI32622.3|	unnamed protein product [Vitis vinifera]	83.62	0	sp|Q9SF40|RL4A_ARATH	60S ribosomal protein L4-1 OS=Arabidopsis thaliana GN=RPL4A PE=2 SV=1	86.06	0	F6HQV3	F6HQV3_VITVI Putative uncharacterized protein OS=Vitis vinifera GN=VIT_08s0040g03200 PE=4 SV=1	SPBP8B7.03c	426	4e-119	COG0088	Ribosomal protein L4	J	Translation, ribosomal structure and biogenesis ;	K02930|1|0.0|707|vvi:100255110|large subunit ribosomal protein L4e	GO:0001510//RNA methylation;GO:0006412//translation;GO:0009220//pyrimidine ribonucleotide biosynthetic process;GO:0042545//cell wall modification;GO:0009664//plant-type cell wall organization	GO:0003735//structural constituent of ribosome	GO:0005618//cell wall;GO:0005730//nucleolus;GO:0009506//plasmodesma;GO:0005774//vacuolar membrane;GO:0009507//chloroplast;GO:0022625//cytosolic large ribosomal subunit;GO:0005886//plasma membrane
421	CL12055.Contig2_All	149 1753 minus strand T complex protein	71310	17|-	1.5|-	1|-	1|-	1|-	1|-	1|-	94.77	0	gi|460386958|ref|XP_004239159.1|	PREDICTED: T-complex protein 1 subunit epsilon-like [Solanum lycopersicum]	90.28	0	sp|O04450|TCPE_ARATH	T-complex protein 1 subunit epsilon OS=Arabidopsis thaliana GN=At1g24510 PE=2 SV=1	93.08	0	I1LNE6	I1LNE6_SOYBN Uncharacterized protein OS=Glycine max GN=Gma.2634 PE=4 SV=1	SPAC1420.02c	724	0	COG0459	Chaperonin GroEL (HSP60 family)	O	Posttranslational modification, protein turnover, chaperones ;	K09497|1|0.0|1036|vvi:100264594|T-complex protein 1 subunit epsilon	GO:0006457//protein folding	GO:0005524//ATP binding;GO:0051082//unfolded protein binding	GO:0005737//cytoplasm;GO:0005886//plasma membrane
422	CL1147.Contig5_All	80 1231 minus strand uncharacterized protein LOC100813881 [Glycine max]	45429	198|-	15.9|-	-|-	7|-	1|-	4|-	1|-	87.5	8e-27	gi|6688552|emb|CAB65692.1|	Rad23 Protein [Solanum lycopersicum var. cerasiforme]	83.33	4e-33	sp|Q84L31|RD23C_ARATH	Putative DNA repair protein RAD23-3 OS=Arabidopsis thaliana GN=RAD23-3 PE=2 SV=2	85	1e-32	D7T959	D7T959_VITVI Putative uncharacterized protein OS=Vitis vinifera GN=VIT_01s0011g03410 PE=4 SV=1	SPBC2D10.12	187	2e-47	COG5272	Ubiquitin	O	Posttranslational modification, protein turnover, chaperones ;	K10839|1|7e-147|518|gmx:100809066|UV excision repair protein RAD23	GO:0044260//cellular macromolecule metabolic process;GO:0044238//primary metabolic process	-	-
423	Unigene28620_All	153 467 minus strand peptidase, putative [Ricinus communis] >gi|223533818|gb|EEF35549.1| peptidase, putative [Ricinus communis]	13567	82|112	30.5|30.5	-|-	4|6	4|6	3|3	3|3	79.63	2e-16	gi|224151492|ref|XP_002337112.1|	predicted protein [Populus trichocarpa] >gi|222838300|gb|EEE76665.1| predicted protein [Populus trichocarpa]	-	-	-	-	79.63	2e-15	B9P7Y7	B9P7Y7_POPTR Predicted protein (Fragment) OS=Populus trichocarpa GN=POPTRDRAFT_748592 PE=4 SV=1	-	-	-	-	-	-	-	-	GO:0006661//phosphatidylinositol biosynthetic process;GO:0006508//proteolysis;GO:0043086//negative regulation of catalytic activity	GO:0042802//identical protein binding;GO:0004252//serine-type endopeptidase activity	GO:0005886//plasma membrane;GO:0005829//cytosol
424	CL4880.Contig1_All	137 727 unknown [Populus trichocarpa]	26792	82|64	9.1|9.1	2|2	2|1	2|1	1|1	1|1	92.9	1e-88	gi|449450816|ref|XP_004143158.1|	PREDICTED: peptidyl-prolyl cis-trans isomerase CYP19-4-like [Cucumis sativus] >gi|449496575|ref|XP_004160169.1| PREDICTED: peptidyl-prolyl cis-trans isomerase CYP19-4-like [Cucumis sativus]	86.34	4e-85	sp|Q9SP02|CP20A_ARATH	Peptidyl-prolyl cis-trans isomerase CYP20-1 OS=Arabidopsis thaliana GN=CYP20-1 PE=1 SV=1	91.73	1e-57	B0BL38	B0BL38_RICCO Peptidyl-prolyl cis-trans isomerase (Fragment) OS=Ricinus communis GN=cyp2 PE=2 SV=1	slr1251	236	2e-62	COG0652	Peptidyl-prolyl cis-trans isomerase (rotamase) - cyclophilin family	O	Posttranslational modification, protein turnover, chaperones ;	K01802|1|3e-88|322|osa:4342022|peptidylprolyl isomerase [EC:5.2.1.8]	GO:0006457//protein folding;GO:0048364//root development;GO:0000413//protein peptidyl-prolyl isomerization	GO:0003755//peptidyl-prolyl cis-trans isomerase activity	GO:0005771//multivesicular body;GO:0005795//Golgi stack;GO:0016023//cytoplasmic membrane-bounded vesicle;GO:0009507//chloroplast;GO:0005829//cytosol;GO:0005783//endoplasmic reticulum;GO:0005739//mitochondrion
425	CL2016.Contig1_All	60 716 PREDICTED: uncharacterized protein LOC100252319 [Vitis vinifera] >gi|296083157|emb|CBI22793.3| unnamed protein product [Vitis vinifera]	29386	69|93	7.3|7.3	-|-	1|2	1|2	1|1	1|1	76.52	2e-49	gi|151368156|gb|ABS10813.1|	rhodanese-like family protein-like protein [Gossypium barbadense]	59.33	7e-64	sp|Q9SR92|STR10_ARATH	Rhodanese-like domain-containing protein 10 OS=Arabidopsis thaliana GN=STR10 PE=2 SV=1	76.52	2e-48	A7KNZ8	A7KNZ8_GOSBA Rhodanese-like family protein-like protein (Fragment) OS=Gossypium barbadense PE=2 SV=1	-	-	-	-	-	-	-	-	-	-	GO:0009534//chloroplast thylakoid;GO:0009941//chloroplast envelope
426	CL8633.Contig1_All	287 1990 minus strand 2-oxoglutarate/malate translocator, chloroplast precursor, putative [Ricinus communis] >gi|223547415|gb|EEF48910.1| 2-oxoglutarate/malate translocator, chloroplast precursor, putative [Ricinus communis]	67300	27|36	2.6|1.8	-|-	2|2	2|2	2|1	2|1	91.51	5e-106	gi|297746321|emb|CBI16377.3|	unnamed protein product [Vitis vinifera]	88	0	sp|Q41364|DIT1_SPIOL	Dicarboxylate transporter 1, chloroplastic OS=Spinacia oleracea GN=DIT1 PE=1 SV=1	90.13	0	B9HNW4	B9HNW4_POPTR 2-oxoglutarate/malate translocator OS=Populus trichocarpa GN=POPTRDRAFT_821445 PE=4 SV=1	BS_yflS	497	2e-140	COG0471	Di- and tricarboxylate transporters	P	Inorganic ion transport and metabolism ;	K03319|1|2e-114|410|zma:541643|divalent anion:Na+ symporter, DASS family	GO:0006814//sodium ion transport;GO:0019676//ammonia assimilation cycle;GO:0016049//cell growth;GO:0015729//oxaloacetate transport;GO:0009750//response to fructose stimulus;GO:0071423//malate transmembrane transport;GO:0009651//response to salt stress;GO:0030243//cellulose metabolic process;GO:0006833//water transport;GO:0015742//alpha-ketoglutarate transport;GO:0009832//plant-type cell wall biog…	GO:0015131//oxaloacetate transmembrane transporter activity;GO:0015139//alpha-ketoglutarate transmembrane transporter activity;GO:0015367//oxoglutarate:malate antiporter activity	GO:0005739//mitochondrion;GO:0009941//chloroplast envelope;GO:0009534//chloroplast thylakoid;GO:0016020//membrane
427	Unigene22403_All	27 749 unknown [Lotus japonicus]	31880	43|-	5.4|-	-|-	1|-	1|-	1|-	1|-	54.77	1e-49	gi|460396071|ref|XP_004243603.1|	PREDICTED: uncharacterized protein LOC101268776 [Solanum lycopersicum]	-	-	-	-	49.17	1e-51	D7TDA5	D7TDA5_VITVI Putative uncharacterized protein OS=Vitis vinifera GN=VIT_12s0057g01370 PE=4 SV=1	-	-	-	-	-	-	-	-	-	-
428	CL2110.Contig1_All	73 516 RecName: Full=Histone H2B >gi|2558962|gb|AAB97163.1| histone H2B1 [Gossypium hirsutum] >Unigene28649_All 77 520 RecName: Full=Histone H2B >gi|2558962|gb|AAB97163.1| histone H2B1 [Gossypium hirsutum] >Unigene35342_All 73 516 RecName:	25159	246|203	23.6|23.6	8|8	12|12	4|2	3|3	1|1	100	1e-46	gi|225435032|ref|XP_002284277.1|	PREDICTED: probable histone H2B.1 isoform 1 [Vitis vinifera] >gi|147858650|emb|CAN78863.1| hypothetical protein VITISV_032908 [Vitis vinifera]	98.91	5e-48	sp|Q9SI96|H2B3_ARATH	Histone H2B.3 OS=Arabidopsis thaliana GN=At2g28720 PE=1 SV=3	100	1e-45	A5BCC0	A5BCC0_VITVI Histone H2B OS=Vitis vinifera GN=VIT_06s0004g04300 PE=3 SV=1	-	-	-	-	-	-	-	K11252|1|1e-48|189|ath:AT2G28720|histone H2B	GO:0006334//nucleosome assembly	GO:0003677//DNA binding	GO:0000786//nucleosome;GO:0005730//nucleolus;GO:0009507//chloroplast
429	Unigene25741_All	140 2494 minus strand oligopeptidase A, putative [Ricinus communis] >gi|223533399|gb|EEF35149.1| oligopeptidase A, putative [Ricinus communis]	105435	65|93	3.9|6.1	-|-	2|4	2|4	2|3	2|3	87.32	6e-29	gi|147818069|emb|CAN62794.1|	hypothetical protein VITISV_026837 [Vitis vinifera]	41.95	2e-145	sp|P44573|OPDA_HAEIN	Oligopeptidase A OS=Haemophilus influenzae (strain ATCC 51907 / DSM 11121 / KW20 / Rd) GN=prlC PE=3 SV=1	87.32	6e-28	A5ATE5	A5ATE5_VITVI Putative uncharacterized protein OS=Vitis vinifera GN=VITISV_026837 PE=3 SV=1	alr0880	840	0	COG0339	Zn-dependent oligopeptidases	E	Amino acid transport and metabolism ;	K01414|1|0.0|1224|rcu:RCOM_0230710|oligopeptidase A [EC:3.4.24.70]	GO:0019243//methylglyoxal catabolic process to D-lactate;GO:0046686//response to cadmium ion;GO:0006508//proteolysis	GO:0046872//metal ion binding;GO:0004222//metalloendopeptidase activity	GO:0009570//chloroplast stroma;GO:0005829//cytosol;GO:0048046//apoplast;GO:0005739//mitochondrion
430	CL2626.Contig11_All	73 243 PREDICTED: cadmium/zinc-transporting ATPase 3-like [Vitis vinifera] >Unigene22731_All 209 379 PREDICTED: cadmium/zinc-transporting ATPase 3-like [Vitis vinifera]	8604	-|16	-|26.3	-|-	-|1	-|1	-|1	-|1	84.21	1e-16	gi|296090298|emb|CBI40117.3|	unnamed protein product [Vitis vinifera]	70.91	5e-11	sp|O64474|HMA4_ARATH	Putative cadmium/zinc-transporting ATPase HMA4 OS=Arabidopsis thaliana GN=HMA4 PE=1 SV=2	84.21	1e-15	D7UBK2	D7UBK2_VITVI Putative uncharacterized protein OS=Vitis vinifera GN=VIT_11s0103g00370 PE=3 SV=1	-	-	-	-	-	-	-	K01534|1|7e-18|86.7|vvi:100243678|Cd2+/Zn2+-exporting ATPase [EC:3.6.3.3 3.6.3.5]	GO:0055069//zinc ion homeostasis;GO:0008152//metabolic process;GO:0006812//cation transport	GO:0072509//divalent inorganic cation transmembrane transporter activity;GO:0015662//ATPase activity, coupled to transmembrane movement of ions, phosphorylative mechanism;GO:0000166//nucleotide binding;GO:0046915//transition metal ion transmembrane transporter activity	GO:0005886//plasma membrane
431	CL4489.Contig2_All	222 1418 minus strand glyceraldehyde-3-phosphate dehydrogenase A [Scoparia dulcis]	51477	1541|1447	37.1|37.1	-|-	65|64	1|1	12|12	1|1	96.49	1e-147	gi|18072795|emb|CAC80372.1|	glyceraldehyde-3-phosphate dehydrogenase [Capsicum annuum]	92.7	2e-94	sp|P09672|G3PA_SINAL	Glyceraldehyde-3-phosphate dehydrogenase A, chloroplastic (Fragment) OS=Sinapis alba GN=GAPA PE=2 SV=1	96.49	2e-146	Q8VWP4	Q8VWP4_CAPAN Glyceraldehyde-3-phosphate dehydrogenase (Fragment) OS=Capsicum annuum GN=gapA1 PE=2 SV=1	sll1342	457	1e-128	COG0057	Glyceraldehyde-3-phosphate dehydrogenase/erythrose-4-phosphate dehydrogenase	G	Carbohydrate transport and metabolism ;	K05298|1|2e-180|629|rcu:RCOM_1443660|glyceraldehyde-3-phosphate dehydrogenase (NADP+) (phosphorylating) [EC:1.2.1.13]	GO:0055114//oxidation-reduction process;GO:0009744//response to sucrose stimulus;GO:0009416//response to light stimulus;GO:0009409//response to cold;GO:0006006//glucose metabolic process	GO:0051287//NAD binding;GO:0047100//glyceraldehyde-3-phosphate dehydrogenase (NADP+) (phosphorylating) activity;GO:0050661//NADP binding	GO:0009941//chloroplast envelope;GO:0009535//chloroplast thylakoid membrane;GO:0009570//chloroplast stroma;GO:0010319//stromule;GO:0048046//apoplast
432	CL10849.Contig2_All	2 133 minus strand uncharacterized protein LOC100499877 [Glycine max]	5520	21|-	11.4|-	-|-	1|-	1|-	1|-	1|-	85.37	6e-13	gi|470125004|ref|XP_004298498.1|	PREDICTED: uncharacterized protein At4g28440-like [Fragaria vesca subsp. vesca]	64.29	5e-09	sp|O49453|Y4844_ARATH	Uncharacterized protein At4g28440 OS=Arabidopsis thaliana GN=At4g28440 PE=1 SV=1	76.74	1e-10	Q45NM5	Q45NM5_MEDSA Putative uncharacterized protein (Fragment) OS=Medicago sativa PE=2 SV=1	-	-	-	-	-	-	-	K07466|1|3e-13|71.2|gmx:100499877|replication factor A1	-	-	GO:0005886//plasma membrane;GO:0009536//plastid
433	CL9936.Contig1_All	115 573 minus strand elicitor-inducible protein EIG-J7 [Capsicum annuum]	18189	549|493	32.7|32.7	-|-	17|12	17|12	3|3	3|3	86.05	6e-16	gi|399604514|gb|AFP49322.1|	elicitor-inducible protein, partial [Olea europaea]	-	-	-	-	85.5	1e-61	G7J3U5	G7J3U5_MEDTR Elicitor-inducible protein EIG-J7 OS=Medicago truncatula GN=MTR_3g087490 PE=4 SV=1	-	-	-	-	-	-	-	-	-	-	GO:0005773//vacuole;GO:0009535//chloroplast thylakoid membrane;GO:0005886//plasma membrane
434	CL1428.Contig1_All	149 418 PREDICTED: uncharacterized protein LOC100267064 [Vitis vinifera] >gi|297739210|emb|CBI28861.3| unnamed protein product [Vitis vinifera] >CL1428.Contig2_All 162 431 PREDICTED: uncharacterized protein LOC100267064 [Vitis vinifera] >gi|29	12730	87|79	11.1|11.1	3|3	2|3	2|3	1|1	1|1	97.26	1e-35	gi|55859483|emb|CAI11094.1|	ubiquitin-like protein SMT3 [Cannabis sativa]	95.45	2e-42	sp|Q9FLP6|SUMO2_ARATH	Small ubiquitin-related modifier 2 OS=Arabidopsis thaliana GN=SUMO2 PE=1 SV=1	97.26	2e-34	Q5TIQ0	Q5TIQ0_CANSA Ubiquitin-like protein SMT3 (Fragment) OS=Cannabis sativa GN=smt3 PE=2 SV=1	SPBC365.06	108	2e-24	COG5227	Ubiquitin-like protein (sentrin)	O	Posttranslational modification, protein turnover, chaperones ;	K12160|1|2e-46|181|vvi:100267064|small ubiquitin-related modifier	GO:0016925//protein sumoylation;GO:0009408//response to heat	GO:0031386//protein tag	GO:0005634//nucleus
435	CL12488.Contig2_All	15 566 predicted protein [Populus trichocarpa] >gi|222845019|gb|EEE82566.1| predicted protein [Populus trichocarpa]	22487	-|38	-|6.5	-|-	-|2	-|2	-|1	-|1	70.39	2e-55	gi|359495088|ref|XP_002266452.2|	PREDICTED: disease resistance response protein 206-like [Vitis vinifera] >gi|147821135|emb|CAN62170.1| hypothetical protein VITISV_027159 [Vitis vinifera] >gi|296081293|emb|CBI17737.3| unnamed protein product [Vitis vinifera]	-	-	-	-	70.39	2e-54	A5C7K2	A5C7K2_VITVI Putative uncharacterized protein OS=Vitis vinifera GN=VIT_13s0019g01210 PE=4 SV=1	-	-	-	-	-	-	-	-	-	-
[truncated: 1,617 more rows]
